# Supplementary material for: SARS-CoV-2 vaccination elicits broad and potent antibody effector functions to variants of concern in vulnerable populations
Source: Nat Commun. 2023 Aug 24;14:5171. doi: 10.1038/s41467-023-40960-0 (PMC10449910; doi:10.1038/s41467-023-40960-0)
Supplement: Supplementary file 4 — Source Data [file 41467_2023_40960_MOESM4_ESM.xlsx]

## Sheet: Fc Array
	IgM	IgM	IgM	IgM	IgM	IgM	IgM	IgM	IgM	IgM	IgM	IgM	IgA	IgA	IgA	IgA	IgA	IgA	IgA	IgA	IgA	IgA	IgA	IgA	IgG	IgG	IgG	IgG	IgG	IgG	IgG	IgG	IgG	IgG	IgG	IgG	IgG1	IgG1	IgG1	IgG1	IgG1	IgG1	IgG1	IgG1	IgG1	IgG1	IgG1	IgG1	IgG2
	S WT	S B.1.1.7	S B.1.351	S P.1	S B.1.617.2	S B.1.1.529	RBD WT	RBD B.1.1.7	RBD B.1.351	RBD P.1	RBD B.1.617.2	RBD B.1.1.529	S WT	S B.1.1.7	S B.1.351	S P.1	S B.1.617.2	S B.1.1.529	RBD WT	RBD B.1.1.7	RBD B.1.351	RBD P.1	RBD B.1.617.2	RBD B.1.1.529	S WT	S B.1.1.7	S B.1.351	S P.1	S B.1.617.2	S B.1.1.529	RBD WT	RBD B.1.1.7	RBD B.1.351	RBD P.1	RBD B.1.617.2	RBD B.1.1.529	S WT	S B.1.1.7	S B.1.351	S P.1	S B.1.617.2	S B.1.1.529	RBD WT	RBD B.1.1.7	RBD B.1.351	RBD P.1	RBD B.1.617.2	RBD B.1.1.529	S WT
Vaccinated	6610	7137	6959	4561	1130	4342	7137	7164	4259	6077.5	5766.5	5133	8900	8199.5	5816	15608	6420.5	4648	5144	5473.5	4799.5	5456.5	5382.5	4264	18796	11869.5	7085	18544	13621	10163	15506	20655	14198	19760	17866.5	15141.5	55377	35924	33355	61869	6863	21711	56788	76230	42909.5	65069	63922.5	21035	1094
	2612	2411	1206	8033	8835.5	7853.5	2411	5081	4229	4902	4066.5	3975	10887	7374	7162.5	18054	6499	6601.5	4437	5416	1938	2699	3120.5	2939.5	6553	5089.5	3434	8444.5	6171.5	9276	4421	6524	3235	4617	4518	3327	18077	13144	9513	24592	9021	23650.5	18513	29891	8784	23788.5	19671	15619	2032
	5208	7043.5	1153	10193	1533	4131	7043.5	6964	11735	11287	10117	9947.5	4411.5	6090	3485	6237	5796.5	6958.5	4077	4926	2461.5	2956	2609	2434.5	18532	7886	10781.5	13360	9182	5052	15899	21986	10399	16661	16189.5	17995	46729	26175	36108	38012	34625	7006	49023	66480	29466.5	53290	50491	13673	2880
	4787	4575.5	6395	8241	3756	3350	4575.5	3180.5	4536.5	3582	4575	5024	6039	11248.5	5902	16047	11852	12093	4260.5	4282	4013	3825	4078.5	3103.5	39107	30684	23271.5	42297	33819	29604	32038	41975.5	21825	30546	39635	33665.5	86667	58359.5	62913	79796.5	13428	19081	75415.5	95396	56570	73648.5	80129	58898.5	846.5
	37392	39411	13886	46821	28476	26077	39411	42026.5	33286	42875	52991	42223	16880.5	8604	16863	12063	9763.5	5672	17431	18122	9445	10986	4977	4073	30455	21596	9046	39210	17261.5	35742	25888	37041	24499	33312	31143	17534.5	54666	43747	22275	72754.5	42898.5	5774	56134.5	79120	51844	70311	65080.5	69720	1077
	644	741.5	298	1509.5	1689	2508	741.5	948.5	886	1343	856.5	679.5	37071	17882	4935	37231.5	15691	17742	1928	2374	1118	1740	3066	3282	5177.5	5051	1170	9253	4817	394.5	1114	1804.5	988	1414.5	1536	2444.5	17939	22367	2164.5	32036	11580	19552.5	3343	7060.5	2240	7965	6806	9381.5	2436.5
	2004	855	1329	2016	677	3847	855	891	1080	1125	2002	1395.5	34192	31427.5	25211	43058.5	26740	29012	27677	31772	27276	29822	27436	17852	21952	12052	13228	17218	13712	6697	21573	32291	17175	22652	17947	16584.5	55171	33240	37048	48919.5	49575	3569.5	63177	76057.5	45387	62787	54941.5	5850	7377
	6344.5	7240	7770	5111.5	6046.5	5858	7240	6306	4634.5	5912.5	5381.5	3541	19109	12319	20600	15200	13131	12563	22963	22550	9812	11646.5	10426	12469	22216	19232	10882	27689.5	17281	18168.5	16743.5	25612.5	13323	18429	19921	16490	53094.5	44916.5	37174.5	71137	47995	26893	50284	68797	39480	59793	58061	24200	3198
	394.5	775	278	750	905	2736	775	1854	377	477.5	519	1172.5	8352.5	6352	1043.5	14639	7359	8639	3715	6396.5	2606	4631	1151.5	1219	1660	1953	338	4282	2231	2888.5	356	471.5	451.5	660	491	1951	3643	1872.5	283	9193	8189	47190	345.5	1516	429	4480	1478	26570	2191.5
	1638	2583	2788	3197	3637	1995	2583	1966	4889	2920	2682	3718	3795	10452	3591	9928.5	9355.5	11606	2645.5	2397	2569	2243.5	2420	2640	63548.5	48149	32382	70996	47181	47163	40690	62309	36329.5	48172	44753	33978	95327.5	71045	65241.5	92069.5	29561	45719	70265	97346	59667	85142	81712	69615	794
	3080	3082	4228.5	8025	6882	4780	3082	2454	5323	3986	5147	5771	29443.5	6520	9962	9263	3040	4819.5	3496	2592	3018	2668	3831.5	2873	29537	15569	19852	27494	16171.5	12925	27655	40335	18888	24154.5	24396	18782	55882	36520	33079	57924	19465	8831	58841.5	78592.5	45226.5	69439.5	65344.5	28542	8139.5
	6752	4545	6821	7301	9256	8736	4545	5403	1181.5	1244	2058	3112	6778	5548	5229.5	5478.5	7446	4502	4693	6239	2469	3490.5	4324	9576	17087	19921	11003	34609	20191.5	27517.5	8638.5	11563	7769	9356	9939	9712	49802.5	57786	37071	82768	47070	42579	37392	52877	26231.5	41430	39296	39278	7031
	1339	1600	1807	2455.5	1741.5	2326	1600	1532	2046	1763	1853.5	2705.5	14351	17592	18856.5	26289	15608.5	14416	14628	14250	12712	11609	11199	12757	26025	19783	18245	28940	22391.5	27230.5	22766	35286	19152	24488	28297	19685	65517	38401.5	47623	56719	38283	42858	55423	80703	45674	63498	65608	41302	1053
	5657	2015	1679	2452.5	1385.5	2402	2015	2795.5	2038	2359.5	5147.5	3768.5	15991.5	8260	12841	16765	6052	7064	10946	13082	7433	9176.5	7493.5	6196	15713	10998	8248	17319	13121	15663	15172	19794.5	12454	16762	15670	14368	43013	31829	26381	47910	27770	38513	45513	65356	37186	48679	55240	37549	3257
	4289	3842.5	5299	6341	4715	854	3842.5	7545	3180	4009	4944	4434.5	4771	3716.5	5821	4981.5	7240	2375	4802	5269	4506	4358	3347	3541.5	52303.5	33989	31522	47506.5	30191	32685	39933	48723	26347	35951	36249.5	29405.5	88938	63613	75060	84373.5	42815	32071	85520	100064	56639	80370.5	74555	10155.5	3163
	5039.5	5054	5800	8575	3297	3831	5054	4188	5176	4972	5983	4840	4685.5	5022.5	3873.5	5342	8772	4277.5	2551	2548.5	1046	1032.5	3224	2353	40553	27471	23110.5	42710	26171	19210	33140	48493	23501	35848	34379.5	34525	84396	53943.5	60906	73316	32379.5	6083	81035.5	96784	50720	75278	74463	62506.5	1577
	1240	868.5	1068	2430	1232	1401	868.5	1248	1165	1113	1017	1098	34479	18094	34215	31382	12971	16818	26863	30808	26324	26496	28514	24289	20104	9748	10796	16578	5463	20951.5	15709	23707	13454	18543.5	18647	9912.5	46648.5	31267	32254	44515	34861.5	29122	52544	67879	37300.5	57212	57923.5	12633	50352
	1342	1700.5	650	3278.5	5313	3931	1700.5	1949	2051	2453.5	2008.5	3710	3695	4452	3373	6542	3433	5047	2960	2691	1323.5	1868	2178	2230	8496	5421.5	5420	10268	7882	3994	7808.5	10775.5	7583	11280	9760	8735	26381	16382	15537	31141	22746	33031	26541.5	43219	22642	39594	38149	61605	2290
	1674	1038	1630.5	6941.5	10996.5	8867	1038	960	1649	1282	1972.5	1068	9517.5	11469	11561	16507	11289	10568	8530.5	6940	7707.5	5953	7154	6619	40943	18417.5	25245	30133.5	29301.5	26076	30179	43042.5	24935	34218	32819	29554	81012.5	43368.5	60286	63613	26674	43967	77078	95155	53542	75633	77239	32760	385
	6207	6471	7078	9171	2772	2316	6471	7039	5167.5	9016	7239.5	7567.5	18444	18095	22711	20302	15463	17833	21231	21907.5	14331	14545	19384	15550	35354.5	18131	17809	30868	22031.5	12159	23030.5	32015	16230	24534	27517	24640	76987	49344	51592	69921	6411	9979	65367.5	80818	48862	66147.5	65815	57907	2033
	531.5	725	415.5	1391	3753	1977	725	801.5	830	762	638	597	14568	11503	15537	19407	10022	11774	14207.5	13874	13638	12874	13343.5	14087	14152	8414	8029	13767	8291	9931	11662	17557	9879	16907.5	13586.5	10274	40099	26587.5	29317.5	39916	44516	12565.5	41430	57441.5	30487	46522.5	47440	12277	1751.5
	585.5	729.5	621	1559	2328	3354	729.5	694	642	785.5	896	628	6864	4766	6501	7723	4571.5	11788	5312	5836	5289	5878	6311	7142	13400	7797	7283	12467.5	5461.5	7020.5	13348	19806	12136	16373	14113	5813	39021	24179	28893	43001	42507	42454	44962	64668	35947	55537.5	43976	15548	9795
	3880	3919	4651	7374	6782.5	7855.5	3919	3124	5590	4838	5061.5	5746.5	6730	8724	7942	10942	6472	10802	5188	5642	7239.5	6755	5486	5677	35481	25084	23237	38946	19281	18249	29445	36169	18819	22491	25796	16664	81437	59678.5	64989	76551	7207	24627	70426	82033	47875.5	63429	72077	13425	2065
	6518	5686	8162	7434	3343	3173	5686	3782	6745	5465.5	6734	5775	13084.5	14891.5	14411	20348	15920	16719	9933	9736.5	7052	6514	9163	6289	30569	16668	15312	27930	17281.5	17088.5	21780	32256	16114.5	21676.5	17361.5	11368	65585	39939	44022	61800	33311	26466	58669.5	76184	38677	54161.5	49677	13690	790
	23169	15223	17803	22332	15409.5	13418	15223	27012	14469	22470	21403	24765	19751	7898	31565	17893	10350	9173	12927.5	14685	5907	7924	14121.5	13999	18957	13809	7690	20001	6584	9699	9785	17458.5	8033.5	14728.5	11830	9327	51592	42003	27666	54804	36360	52955	42623	56914	34456	51316.5	44607	55082	5478
	2501	1351	1819	2924	3591	737	1351	1458	751	893	1224	1677	11497	63566.5	6158.5	31267	56059	61311	3995	4967	5442.5	5452	5549	4490	48780.5	37626.5	40495	57765.5	34074	24292	35756	47311.5	21734	25061	21619	18521	107658	80703	106740	108667	9103	44751.5	86931	110892	58520	74601	75380.5	10376	3079
	1895	1918	2465	3575	3942	2740	1918	1649.5	1967	1791	2734	2256.5	16219	15953.5	13901	16985.5	14478	14168.5	15226	17347	9749.5	10242	9590.5	7271	15268.5	8674	10626	13064	18365.5	9453	13373.5	21057	11143.5	15558.5	15142	15705.5	43895.5	27528	30074	37071	13843	18731	45398	65023	32139	46958	48231.5	47756	2927
	1451	1421.5	1618	4322.5	1495	4353	1421.5	1444	3652	2698	2033	2880	10926	9409	11924	13827.5	6637	8973	8204	8300	6491	6518	7766	6048.5	42687	22433.5	24304	37753	12388	32123	34769	47415	24373	33610	35182	30393.5	87562	47968	62397	76172	46144	49033	78409	101910	52957	75472.5	84166.5	48337	1613
	809	733.5	1034	2313	3336	3181	733.5	823.5	659	959	931	427.5	8510	9063	9089	8044	8899	8406	7950	8691.5	6246.5	6717	7004	6443	26243.5	19163	17093	35022	17548	8343.5	16358.5	22078	10920	15572.5	14375	8972	64037	57281.5	50101	81253.5	18295.5	25302	57946	71171	36968	51936	52877	3663	8871
	696	604.5	482	2044	825	2588	604.5	676	627.5	593.5	770	533	7747	5773	7269	9187	4707.5	3790	5137	5344.5	2777	3057	3369	4172	11976	8366.5	7638	11308	7517	12326	10269	14294	9576	12062	11937	5461.5	31932	26851.5	24293	36704	33404	48888.5	33928	51076	25876	43265	40546.5	13280.5	9011
	1052	1061	1194	1822	4581	4989	1061	1043	1762	1819	1506	1777	9225	10137	7888	14898	14361	13943	7565	7064	8327	7259	5543	4631	41241	21217	27127	33782	20144	16379.5	27471	43456	18658	29055	24717	25007	79395	48059	65150	67329	16245	35440.5	69554	93274	48151	72433	68223.5	15207.5	722
	2814	4151.5	1642	3360	4835	1032	4151.5	5931	2613	3101	2786.5	2507	44504	22137	13851	47715.5	19912	23108	6813.5	14437.5	3195.5	3993	8482	7131	9574	5703	3552.5	10401	6677.5	7451	6206	8180.5	5681	7551	7150	3525	26152	15240.5	12109	33630	10127	10423	20325	37266	15730.5	35809	26782.5	8472	18061.5
	290	287	256	1053	1350	1472	287	396	235	328	443.5	541	20921.5	10422	19545	19017	15678	8491	18020	14850	4658.5	5473	6629	5085	9798	5330	4732.5	11136	3683.5	10179	8926.5	11152	8070	11816	12929.5	8833	28767	25279.5	25085	32988	26887	29669	33595.5	51110	28698	44859.5	41842.5	28172	9162.5
	4316	2221	1392	2681.5	1145	4803	2221	2967	2170	3217.5	2215.5	1957	8603	2946.5	6862	5322	3335	3474.5	1861	1647	1013	1427	1772.5	14473	5338.5	2922	3156	6155	2708	3223	3974	6618	3989.5	4560.5	3789	1755.5	23571	13124.5	15203.5	24328	14506	41491	25303	34284	11859	27883.5	19510.5	59563	680
	6371	6378	7633	5406	6175	6772.5	6378	5546	4572.5	4090	4879	2158	5621.5	4074	4720	8177	9931	3800	3571	4142.5	2780	3159.5	3941	3151.5	20907.5	12437.5	11746	21665	19301	7134	19519	27770	18233.5	24235	24098	23945	49757	32781.5	34479	47761	19942	13146	52739	72926	39847	60183.5	64622	61723	2049
	683	794	1025	1471.5	3519	1828	794	816	697	946.5	1028	2015	8294	13095	7432	11710.5	14182	11507	4925	6011	4071	4410	5235	5193	39726	37500	27517	59509.5	32749	30027	25360	32164.5	17516	22422	22055	19220.5	101785	96600	91714	113644	7411	55937	84511	97770	63085	81621	80542.5	34723	2052
	481	768	720	2769.5	5205	3531	768	1402	789	888.5	530	1290	10417	22309.5	12244.5	11421	19054	21046	11400.5	10768	7188	7536	11270	10592	20792.5	17958.5	18956.5	36513	8954.5	23306.5	16322.5	20953	11611.5	15196	14005	128	70827	62099	65218	78845	36783	52742	55079	70196.5	43391	51385.5	56157	11635	1465
	1560	514	621	1203	3112	945.5	514	621	524.5	714.5	1114.5	1276.5	10416	6161	5995.5	13135	4159	13156	4875	6213	3639	5133.5	6893	7197	23179.5	14384	11252	20816	17952	16271	19381.5	29284.5	15234	19806	23111	23387	57052	34708	38137.5	51477.5	44895.5	20472	58806.5	77262	41899.5	62592	63727	12204	1493.5
	3966	576	547	3093	1728.5	2655	576	2758	1134	1608	1897	2496	6669	3141	2855	6213	3241	3353	4700.5	5863	3298	4569	3788	6114	5649	2382	2700.5	7090	2519	5341	3638	5662	3016.5	3662	3588	3874	14316.5	9774	9064	22848	19270	58003.5	13293.5	23261	8122.5	22160	15082	12514	2906
	260.5	371	184	1580	569.5	2308	371	1292	363	1144	309	1386	1127	1013	267	3313	7327	4142.5	497	1141	347.5	449.5	424.5	936.5	2183.5	1341	793	3704.5	2808	1928	1012	1710	968	1445	1536	1561	5767.5	4118.5	1068.5	14215	19635.5	58478	2273.5	6986	1725	8457	6392	32746	256
	382	444	318	1588	3454.5	2427	444	583.5	362	470	381	2739	11701	5702	11201.5	11204.5	1208	5486	9623	14144	3711	5895	9683.5	4522	5267	1870	4644	4516	2893	3272.5	4355	4657	2109	3157	4542.5	2497	16531	6806.5	13787.5	18536	14267.5	46876	16580	25670	5977	19201	21082	58230.5	2276
	358.5	478.5	498	976	919	1846	478.5	853	295	704	461.5	1285	5331	1688.5	7780	1118	1137.5	2049	5671	7198.5	281.5	379	352	788	113	149	77	158	894	431	124	126	126	114	151.5	882.5	1083	6178	1673.5	6817	38664	55685	697	1891	198.5	1861	317	62944.5	125
	845	950	985.5	4125	3651	3219	950	1027	735.5	988	1026	1154	34272	31049	30212	51993.5	31871.5	36804	21357	18467	11551	11840	13816	12184.5	24120.5	10814	12754	20839	11791	16271.5	16266	27574.5	16354.5	21275	22215.5	24060	52268.5	28445.5	40546.5	51844	33596	8001	55262.5	68281	43104	60883	60585	30861.5	3776.5
	634	339	247.5	1187.5	1050	963	339	597	1166.5	1111.5	430	2241	4007	2627	1780	5373	3998	1265	2289.5	2676	1136	1800.5	2636	8495	9706	4989.5	3469	9748	5731	5562	6239	9719	6534	8439	8397.5	9410.5	29007.5	21127.5	16610	38654	31401	46525.5	36475	47486	29489.5	46362	37369	63037	1253.5
	306	395	220	1442	2472.5	3336	395	906	406.5	415	412.5	3001	34524.5	23192.5	14966	42897.5	24312	33549.5	9490	10177	6170.5	7625	8195.5	8014	5951	2968.5	3387	6671.5	3211	4552	5086	7724.5	4428	5655.5	7129	6144	16614.5	8794	13601	21208	42703	19711.5	22493	33549.5	12883	27310	25945	31847.5	3177
	4263	4058	4507	1232.5	1247	2936.5	4058	8105	583	1048.5	1253	3217	40925	31267	9734	60343.5	35113	6981	3151	6660	2911.5	4881	4802	1040	6061	9192	6632	4826	5263.5	7281	7091	11274	1826	3760.5	3204	4095	14959	31921	15032	16102	10649	20683	25578	39526	7281	21540.5	13160	37619	605
	3527	681.5	974	2763.5	3624	2611	681.5	567	1251	932	1519	1004	3603	9113.5	3065	7469	9935.5	2718	2572	2140	2574.5	1965.5	2284.5	8073	30202	15157	17660	26748.5	16294	19281	22675	34826.5	18475	26852	23753	22695	59243	33722	45077	54620	48717	9269	55652.5	73821	41705	63131	65918	58427	721
	618.5	627	338	1739	793	1653.5	627	1566.5	671	1126.5	711	871.5	5676	4400	2774.5	7900	6579	3969	2873	4764.5	2214	3255	3010.5	5194	3949.5	3024	1232	5790	3137.5	4420	1774	3178	2146	3264.5	2566	2396	13355.5	10505	4014.5	18661.5	9427	53839	8316	17015	5667.5	17254	12887.5	26152	448
	432	397	443	1787	2680	2722	397	662	456	570	430	1595	82309	36452	8997	77572	51537	41142	6557	7836.5	3333	5736	5766	4796	6124	3483.5	2795	6329.5	4713	5312.5	4261	6182	3491	4655	5109.5	6538.5	17831	13797	12235	25555	23384	31999	20738	33699	18100	32300	26129	51802	821
	6472.5	5836.5	783	2054	3797	1892	5836.5	6566	1342.5	1221.5	1828	1467	1625	1696	821	2285	5116	5884	1057.5	1673	922.5	1202	1212	1399.5	22698	11790.5	8786	19875	15178	17189	14381	25406	13019	20161.5	20655	22986	51362.5	34433	31818	48392	22850	32910.5	50078	73580	40420	58841	57797.5	47058.5	3005
	3314	3294	3292	4596	1302	2970	3294	2822	2670	2628	3633	813.5	7596	6650	9110	10322	2873	5530	6977	6033.5	7641	7085.5	6877.5	9888	23581.5	11665	14097	18911	14611	13067	19553	26140	14391	20896	24396	21694	58279	33595.5	44894	50904	47823	52931	55882	71435.5	40420	57419	60585	64863	856
	666	521	379	1432	1845	1551	521	972	791	873	646	760	8373	9803	7763	12325	11256	11823.5	6425	6750	6026.5	6270.5	4850	3346	13325	5530	9627	12770.5	4022	8785.5	12908	18830.5	8884.5	12433	14362	15663	42359	21793	34249	42439	8798.5	24563	40214	57419	27482.5	45765.5	49229	12704	1740
	604.5	503.5	420	2418	944	889	503.5	1125.5	381	632.5	421	377	4261	3868	3828	6437	4960	7226	2939	3543	1329	2087.5	3569	1190	7900	5423	4155	12184	3867	8489	3806	6631	3471	5425	4814	4997.5	10969	6320.5	7498.5	19499	38507	12631	6997	17255	6189.5	21495	13281.5	10187	18612.5
	764	815	836	3015	1361	1453	815	707	870	891	1001	500	6395	5158	5594	8658	7747	7450	4312	4837	3881.5	4267	4758.5	5192	37707	17264.5	20839	30524	17904	12634	29307	37798.5	17855	29708.5	27494	31511	86357.5	47417	58795	69405	38877	26639	71779	91209	53244	73798	73959	63410	1261
	646	244	203.5	1140	2288	1522	244	425	393	639	391	852.5	10352	8965	3274	9862	8795	6595	2375	2751.5	441	612	646.5	940	736	508	236	1443	681.5	1414	329	491.5	373	442.5	515	823	1477	821	204	4534	13748	28147	290	1283	268	2738	997	37402	405
	1986	725	665.5	3187	1398	1329	725	1166	854	1082	1057.5	3029	7452	5249	8227	7332.5	8015	3552	6588	6754	3333	4087	6886	6200	10330	5486	7075	9561	4039	7723	8962	11591	7256	11121.5	10460	7889	32540	22986	27344	35351	8278	23270.5	40237	50720	27700	43242	42726	40740	2372
	1019	1290.5	1218	719	1620	428	1290.5	2484.5	445	679	515	1206	17478	8376	20830	10016	8131	1006	15297.5	17361	6802	7998.5	11678	10252	11496	8528	8542.5	20804	8484	16644	4312	7526	4325.5	5677	7353	5429	46454	40879	39916	61640	6307	19784	34788.5	46086	21219.5	39067	37140	9847	5818
	4487.5	2652	3193	3622	5245.5	1688	2652	3132.5	3835.5	4673.5	3832.5	1184	23766	10335	15874	21518	15969	6109	15305	15004	4101.5	5715.5	6215	5095	15089	5844.5	11188	13080	6848	11744	8951	13945.5	4174	6957	8332.5	4107	46316	24087	37484	39686	46075	29123	40649.5	52074	19843	37438	35442.5	38773	1518
	890	917	329.5	14798	31719	33211.5	917	2907	2038	2833	1548.5	949	6476	1843.5	3358	5222	2504.5	2621.5	2416	1281	428	639	1095.5	1661	1452	988.5	398.5	3058	1548	1730.5	554	750	480	719	716	908	3413	2269	186.5	12080	34641	12020	341.5	1977	398.5	4831	1466.5	52988.5	671
	2200	903	652	2525	1243	722	903	2275.5	2374	3523	1958	753	26106	14294	22011	11700	15843	17864	28090	33469.5	1787	2394	2579	2462.5	1018	839	353	2310	1059	1778	540	1003	594	889.5	1034	1721	879	938	122	5869.5	6607	26131	306	1914	401	5370.5	1909	20371.5	684
	422	353.5	455	1090.5	808	1298	353.5	465.5	321.5	411	458	658	6358	2071	4779	5204	3097	5550	2393	3429	1286.5	1902	2295	2783.5	15336.5	7941	8944	13861	7414	7751	9122	14479	7186	11457.5	10291	11969	41498.5	29294	33366.5	42301	15357	52634	39812.5	53886	26151.5	44802	42118	7760	1648
	940	760	1128	1667	2119	974	760	1414	636.5	637.5	666	2460	10422	8698	10910	8921	9155	5387	7615	8594	4715	5036	7572	6420	43547.5	39681	31120.5	58867	35813	44277	36743	36949.5	19071	21917.5	25865	22465	100615	84855	96784	102702	25942	3920	85750	102909	60102.5	75977	82343.5	60730	4032.5
	773.5	901.5	471	3606	3719	1490	901.5	1417	785	1239	748	2363	8855	5148	5453	10201	8038	2230.5	7656	8765	3089.5	4363	3720	3391	7183	3754	3411	6908	2894	3841	5232	7155	4358	5996.5	5906.5	7283	21288	12399	16640	26335	30246	44806.5	24293	33676	15804	30464	24683.5	62314	3363
	119.5	143	100	177	182.5	2607	143	137	132	137	165	3246	141.5	139.5	105	187	110.5	539.5	165	128.5	108	119	159	834.5	4321	1424	2414.5	4499	1736	1579	3566.5	5439	2059	3769	3333.5	4812	13097	7846	11098	18078	40017.5	33561.5	14285	22527	6027.5	18486	13431	65830	1027
	3290.5	489	458	2180	666	3129	489	466	507	980	896	724	22068.5	19407	14041	31577	25281.5	26851.5	9962	11083.5	4131	5617	8892	8103	11466	8595	5484	14210	9734	9989	8334	12349	5637	9756	10940.5	12806.5	33802	28342.5	19476	42049	14616	26533	27620	42508	22825	37232	35809.5	4769	803
	808	524	450.5	2224	3830	1986	524	819	1109	1439	812	598	2585	2225	552	6289	4201	3726	633.5	1717	1445.5	1881	894	1727	5213	2969	2499	7425.5	6855	2643	4494	7214.5	2228	3338	3869.5	2929	14931	7955	6962	22848	38800	53866	17744.5	25222.5	4998	14062.5	13932	50407.5	1581.5
	1865	514	527	1528	1347	3154	514	616	509	765	1018	885	9722	8793	6414	20290.5	13140	9312	4911	6184.5	3404	3939	5959	1236	15935.5	8006	6167	14351.5	14799	12516	11111	17649	11445	16857	15397	16711	36291	21954	22825.5	35167	43844	13806	39078	50135.5	27230	48392	47578	5369	3548
	827	946	565	3331	2998	3196.5	946	1008	1124	1467	581	2339	2977	3353.5	619.5	9715	2695	5694	1742.5	1603	803	1168	1087	9266	4850	1884	2385	5552	2411	3959	2562.5	4492	2083	3114.5	2616.5	2287	12868	6712	5847	20944	33769	11158	9792	22504	6742	18363.5	11107.5	26133	4293
	2271.5	3050	1631	3156.5	1516	2119	3050	2697	1633.5	1691	2016.5	636	15630	8861	14772.5	18219	15575	3289	11509	14172	11196	12877	10083.5	10804	19106	10874	11003	19737	13102	12987	12562.5	19944	9796	15709.5	18039	19283	45559	28102	32815.5	42221	40701	52884	41842.5	56318	27780	44687	50147	34969	2481
	1503	2406.5	1634	2907	1669	1192	2406.5	3166	3986	3459.5	1703	208	11061	7012.5	9360.5	13318	6850	8257	9372	9906	5375	7355	9225	9530	7888.5	3760	3519	6891	6395	4896	4914	8146.5	4189	5979	5433	7557	20439.5	16207.5	13119	29867.5	37142	38829	22584.5	40156.5	20623	34628	30418	66451	2117
	1632	605.5	648	1817	3287	1854	605.5	1882	927	1010	868	2057	7045	5444	3871	8139.5	6934	5747	4012	4734.5	2247	2247	2532	2568	4756	2357	2224.5	5944	6882	6672	3402	5802	3052	4674	4595	4219	14129	11216	8909	25899	6290	13016	19270	32965	15165	27963.5	21541	29783	2441
	6006	2559	958.5	3327	1674	1983	2559	8559	1373	4272.5	4080	482	6600	6361	5579	12169	8944	9336	4134	5140	2840.5	3728.5	4693.5	4159	15877.5	8869	9729	14533	14344.5	10604	13552.5	21642	9295	16547	16369	17848	48449	31382	35281.5	47589	8785	38009	54161	67375	38539	59873.5	59931	66683.5	10140.5
	6876	2237.5	7197	6214	3250	3440	2237.5	4231.5	652	806	1487	585	2706	4254.5	2081	2532	4922	1436	4102	4919	1391	2161	2502	2393	16679	15305.5	17970	21504	18971	22783.5	6808	11767	4412.5	5724	6533	4445	54345	45674	51615	57488	10462.5	12300	33423.5	47807	18421	29914	31313	13680.5	2713
	2446.5	2381	2406	3255	914	2140	2381	2392.5	2892	2893.5	2663.5	1298	14752	7895	12057	12541	5373	10355.5	8359.5	9108.5	5826	6480	8912	7961.5	22066.5	10987.5	12069.5	18853.5	11620	15567	17108	26977.5	16178	22193	22973	23927	60470	32345	43173.5	55870	21838.5	3947.5	54093	76046	47142	66021	71733	12662	12152
	307	475.5	194.5	2509	2249	2065	475.5	1211	1378	1825	850	3177	9668	1368	2103	4372	1310	4208	19545	23468	4507	24958.5	2855	3135	1011.5	698	544.5	1254	942.5	873	1039	1991	690.5	1299	1145	1788.5	3121.5	1616	1776.5	6956	20433	27449	3126.5	10553	2995	11998	5654	51718	294.5
	2417	2137	1256	4656	3607	718	2137	2594	1578	2141	2135	1925	11111	21197	11754	37622	27560	33257	16182.5	25509	4349	6834	5402.5	2000	12801	7209.5	6117	11052	8676	9097	9173	15374	6029	9605	9086	9863	38952	24936	21081.5	37151	36036	40166	39296	54643	24683.5	40237	35259	36378	3121
	3237	688	812.5	5889	7581.5	7537	688	1179	1195	1232	1425.5	2935	9814	3793	6333	9538	3228	5188	4727	5930	3605	5098	4847	1427	8431	3558	6101.5	8906	4233	7435	6987	10141.5	4836	6260	6091.5	6702	26105.5	12395	18843	29271	15076	28330	30556	36153	16038.5	27734	25670	33268	7850
	3092	864	903	1658.5	1743	3294	864	1460	691	941	1677	2798	9368	5231.5	6413.5	9739	6940	1038	5183.5	7718.5	3382	4685.5	5150	7124	4918	2676	2592.5	5979.5	4380	3899.5	2938	6624.5	3630	3700	4247.5	7930	16155	9398.5	10792	21208	20682.5	7681	15321	29087.5	12227.5	24454	23101	61669	1754
	30120	27803	38264	28170	17423	18802	27803	21552	38367.5	28881.5	23662.5	14731.5	4263	34777	5107	11512	34492.5	26565	3345	4254	4339	5501	9189	8592	36032	41631.5	20069.5	40644	37089	42316	17464	26783	15579	19553	24763	25944.5	71802	72823	49355.5	71102.5	37805	54483	48667.5	64679	35201.5	52911	58451	66024	2263
	302	425	354.5	1237.5	2051	1382	425	726	246	389	404.5	692	1725	1605	643	3382	2753	1273	613.5	1202	733	1141	919	849	5561	2993.5	1170	8630.5	6335	5012	1439	2202.5	1346	1855	1753	1822	16730	9520	2943	24683	5879	5750	4142	10418	3619	11344.5	7011	13233	1358
	2198.5	1429.5	656	2528	2778	2644.5	1429.5	2014.5	1704	2711.5	2079.5	2386	5847.5	3485	5291.5	5339	7152	4579	4989	5956	1531.5	1974	2386.5	2469.5	11518	4711	5008.5	9444	7087	4440	7098	7850.5	4057	6376	8142.5	7209	31336	17060	17063.5	29111	40605	47560.5	24465.5	33894	15589	27436	31118	40172.5	1551.5
	283.5	287	256	1993	3154	1908.5	287	494.5	373	625	432	2280	1141	901	1122	1782.5	1375	1296.5	712	1128	325.5	548	1407	1668	846.5	639	358.5	1105	1999	1417	524.5	924	575.5	813.5	766	748	688.5	617	141.5	2362	19730.5	34161.5	357.5	1593	242.5	3059	885	58787	313
	575	711	612	1499.5	2699	2292	711	939.5	808.5	1087	975	588	9345	7409.5	4695	16118.5	15402	16329	2997	4109	1928	2611	2745	2919	21160	11609	7551.5	25153	11912	22806.5	10241	16248	6937	10965.5	13070	16897	60906	32930.5	29799	55732.5	21879.5	41104	41601.5	54964	24546	40948	43265	30083	5729
	1096	1505	1101	1380	1227	1379	1505	1799	915	1216.5	1033	1287	6975	3856	5688	8073	4434	6047	7346	8962	2215.5	3178	3376	5459	8022.5	3490	3592	6980	2772	6350	5470	5489	3822	5233	5983	6590	18857	14210	12023.5	28859	7459	48742	19315	31955	10508	28285	24041	9724	1403
	713	550	466.5	1277.5	434	388.5	550	1246	1158	1719	755	832	6680	3173	4563	7472.5	5327	1950	6314	7508	778	1494	1818.5	1942.5	4932.5	3032	2114	6613	6136	4267	2889	5186	3032	4568.5	5130	6795.5	14855	10144	7130.5	26610	19833	54517	13902	23995.5	9950	25934	24179	29950	1286
	2385.5	1004.5	488	2780	3275	3450	1004.5	1754.5	1544.5	1858	1525	232.5	2455.5	1692.5	948	4091.5	1750	886	943	1353	778	1094	1207.5	1974	5541	2598	3715.5	6508	4370	5238	4051.5	4966	3046.5	4383	4627	1863	21494.5	12944	15247	27964	27684	23849	18926	30556	13762	28423	25039	14045	1269.5
	744	1700.5	823.5	3682	1382	1662	1700.5	2140.5	1587	2460	1586	346.5	3432	2940	4412	4383.5	3017.5	7112.5	3811	4558	979	1296	3740.5	4832	5887.5	3113.5	2611	6794	4351.5	7460	2920	3767.5	2346	3165.5	3781.5	7851	24718	12972	11183	28285	27512	41389	16905	25463	8652	24178.5	19671	28561	1985
Convalescent	6219	8001.5	9582	2386	1987	9190	8001.5	1658	4977	4423	808	8632.5	3956	10106	7643	7647.5	7676	12478	2982	2699.5	8213	6859.5	12129	12971	8237	2401	2755	1528	3610	3417	6229	454	480	859	2068	2578	4047	1351	2897	6977.5	1872	4854	16437	3863.5	2510	6104	3833	4014.5	376
	2209	7036	981	624.5	5331	7328	7036	8118	3110	5380	2759	1786	9423	9128	1923.5	6753.5	9329	19391	3768	8983	5046.5	7107	2876	13512	11461	1530	1343	1444	1540	1734.5	8790.5	2389.5	1439	1114	3660	3837	4502	528	3445.5	5770	6125	387	999.5	5342	5208.5	3418	3487	1070	173
	2881	4951.5	6926	4015	9240.5	1806	4951.5	9192.5	1624.5	6785.5	3228	921	7376	5661.5	886.5	9929.5	9282	2567	2224.5	3927	6377	5874	6666	1824.5	18292	679.5	985	567	570	593	384	1031	965	2050	456	687.5	7314	3708	4232	5252	7983	1308	3270	17897	5627	1672.5	5244.5	217	429.5
	11456	8479	4973	13967	9984.5	9253	8479	6957	2878	696	3871	3459	15745	2842	6177	16167	37324	23917.5	32558	3247.5	13395	11814	9421	4503	38917	11578	15621.5	14190	12610	12930	26783	9164	6734	5647	10989	19205.5	17855.5	5548	3658.5	795	208	2664	1726	1238.5	1709	7029	4418	1980	518
	2857	6176	1490	3216	9823	2597.5	6176	4232	791	8026	8622.5	6408.5	6782.5	2706	1122	6015	9181.5	4710	9740	4103	1448	14948	14286	3813.5	1109	2091.5	241	2347.5	738	627.5	735	1444	1353	1273.5	1673	1459	3389	1623	3432	6638	1940	100.5	6652	1341.5	5951	5461.5	2136	95	621
	2614	7136	8141	6011	7760	8672	7136	5160	2413	2453	681	3935	7020	10056	10812	3511	7061	4924	11846	2978	7552	5538	3750	1800.5	11421.5	670	772	749.5	906	581	7131	1105.5	1149	961	1158	585	7161	23095	25321	14838	1194.5	1399	22434	11803	26216	15658	22182	4168	654
	4583.5	6846	8477	613	6390	5442	6846	1179	6863	2034.5	6422	9883	2244	2229.5	9265	3721	2287	7797	14857	12799.5	14761	12860	14086	11724	1521	979	987	599.5	621	811	1766.5	974.5	1349	749	591	595.5	1030	3951.5	1766	5711	2374	4790	6808	7554	3821	855	7900	3234	471
	2111	5543	8371	9312	4179	10512	5543	4573	8967	3052.5	8809	6604	7736	7307	8602	6954	1065	6955	1076	14288.5	6458	11896	10054	10701	6271.5	7094	6063	2906	3885	5638.5	7541	2870	2345	2414	1342.5	3366	2878	1475.5	4310	6282	8480	1532	5257.5	6461	4011	4753	1466	3696.5	824
	1451	7732	8985	1470	1414	759	7732	6537.5	10205	4035	10682	5095	8346	5303	1573	29760	7538	5955	5903	7533	4676	1534.5	9523.5	856	7790	729	1298	550	854	834	2805	2034	2164	1148.5	2160.5	1231	1672	7108.5	1014	7917	2295	4691	7010	2351	6991	5100	6870	2153	279
	4654.5	2125	7661	4927	5951	5312.5	2125	9301.5	6437	2363	6936	7968	4696	5610	6761	6658	5034	7763	984	8839	13594	12581	11027.5	3410	918	777	4291	1669.5	3827	1427	1905	3347	2385.5	2399	1116	1709	573	6042	722	5887	7469	1863.5	1453	5143	5181	4924	2603	3836	527
	7241	4881.5	8291	2628	8838	2506.5	4881.5	2012	2474.5	2034	6891	6383	2425	3728	806	13151	9549	1335	6325	10149	14147	2245	8345.5	10992	2413	2417.5	1229	2617	3071	2631	7611.5	3792	822.5	714	6643	1341	671	16377	16827	23595	6948.5	2904.5	3945.5	5697	3486	6339	25492.5	2894	640.5
	4664	5176	6788	5821	2678	4053	5176	10872	7010	7923	7496	4511	3018	5016	2581	4622	8259	9884	663	13205	4461	4410	4242	4474.5	3617.5	1374.5	5754	1552	2317	1759	5237.5	2804	413	564	3224	1236	5447.5	1912	2710	757	1011.5	5302	17358	4969	5885	5272	2457	3890	783
	9320	12973	10654	12004	7430	8510	12973	3975	1524	7984	10701	3965	10614	1891	38165	6831	32339	27124.5	16979	1845.5	10291	11493	7538	3044	45261	2561.5	5285	2718.5	2415.5	2515	8695	2082.5	2523	6112	4116	1701	8233	7700	1944	2881	1021.5	5762	5090	5391.5	2446	1653	2306	4166	972.5
	12644	26196	1360	11254	10055.5	7435	26196	2447	10762	3184	5330	4235	12843.5	10434.5	24677	10797	27168.5	38784	12403.5	12250	10424	4593.5	14235	6364	56151.5	15602	22521	17282	16715.5	19980	31259	15164	9256	9116	11110.5	13703	8181	468	6406	2575	4947	3054	512	3256	6384	7988.5	12868.5	682.5	882
	5041	4572	4549	10187	6993	10277	4572	8382	7960.5	10941	10684	7022	2049	7518	17014	8698	5054	5343	2470	14148	6080.5	1885.5	3633	13621	12516	2316	1621.5	2092	1435	1729	4654	3240	430	2018	2129	1214	6268	16178	16148	2128.5	5338	5229.5	15674	3940	6209	4359	1753	156.5	752
	1631	7105	10771	2332	7565	4746	7105	1818	5714	2432	1003.5	9114	4893	9453	5523	3676	5353	12797.5	10403	13241	1248.5	4405	9683	8015	11009	1099	2232.5	1521	1617.5	960	4254	4772	1500	1961	642	925	2800	7798	2354	2280	1024	6523	5815	11343	16466	15397	17241.5	2697	192
	2820	4287	6604	9631	9437	4582	4287	7512	9797	10707	3884.5	559.5	9820	8125.5	1649	11827.5	1241	9732	9835	14023	8425.5	8354	10058	13418	8271.5	1289	4251	1332	1584	1715	8863	3453	446	1171	4559	3656	7261.5	4577.5	7384	771	2493	4424.5	5337	4353	1787.5	5703	6914	4103	677
	8358.5	21937.5	22561	10653	17110	18292.5	21937.5	2509.5	8823	8005	1150	9899	4525.5	9363	9251	9918	9281.5	7212	3990	10629	11995.5	14742.5	5286	4701	66112	22370	29161	25261.5	21054	22185.5	56677	16931.5	8424	7495	14701	19241	8371	3635	7686	4539	766	662.5	4401	4701	6510	4763	2286	685	198
	2637	1307	9324	9976	9753	6267.5	1307	1213	1793	9361	1694	7366	5661.5	8530	7754	10928	11212.5	5479	10155	13500	5916.5	8054	11532	10991	6151.5	696	1039	781	1223.5	1638	2388	1264	1196	947.5	756	1190.5	6351.5	5918	1173	2329	6598	4222.5	2725	7060	2139.5	5929	6573	4558	634
	2926.5	2782	2896	5941.5	3996	3511.5	2782	4161	599.5	928.5	690.5	1147.5	802	2238	836	2473	4487.5	2615.5	782.5	1718	330	498	538	1090.5	339	1048	318	1039	1728	1726	204.5	323.5	143	182.5	214	617	366	3224.5	506.5	3758	1209	3955	159.5	604	171	1047	202	1519	163.5
	2235	1756	2286	1267.5	1450	1278.5	1756	2405	417.5	834	735	1339	3765.5	9401	2953.5	6269	5134	8911	1835	3073.5	648.5	1177	926.5	1084	2060	1516	2053	2096	2015	1251.5	1544.5	2464	414	517	596.5	292	6605.5	6014.5	7976.5	10214	6235.5	3156	8812.5	15114	653	4486	2172	288.54	503
	2703	1597.5	2515	7865.5	5609.5	3549.5	1597.5	2020.5	735	1207	930.5	1074	569.5	3334	573	2872	7236	4247	556.5	983.5	208.5	270	234	843	541	2785	734	1244	3151.5	3314	312.5	584.5	203	310	320	362	1008	9398.5	1908	5255	4445	6775	630	2262	253	2301	550	4852	212
	6979	6240	9263	6696.5	2970	4699	6240	7981.5	2529	6184.5	2845	3499	8007	5814	9272.5	4760.5	1634	6255	8499	10303	1156	2970	1467	1140	1220	879	1533	3001	1928	908.5	424	765	277	384	457	837	3387.5	2267	4306.5	10655	7352	6004	665	2970	360.5	2632	853	1392	409
	5234	5579	6385.5	4981	8027.5	8320	5579	6183	1334	1815	1862	1880	855.5	1547	1284	1263	4375	1627	636	626	165.5	209	336	823.5	921	1865.5	679	1307	1281	1827	408	882	297	404	485	921.5	1703	6176	1749	4572.5	8652	2261	1558.5	2778	450	2729	929	4105	336
	1566	1464	1584	1811	1190	1462	1464	2111	271	419	494	1443.5	1555	3073	2280	2177	2167	3441.5	577	1092	350	405	435	2197	980	1140	1114	1403	1521.5	1231	406.5	476	217	374	409.5	382.5	2185	4264.5	3540	5289.5	7882	1568	981	1783	394.5	2739.5	1134.5	2445	337
	679	572	1209	947	877.5	485	572	984.5	325	723.5	446.5	1853	422	1460	329.5	1233	6873	1726.5	372	1038	299	542.5	462	2587	152	402	133.5	286	910	809	139	139	116	133	178	281.5	132	222	87.5	254	7823.5	2075	190.5	192.5	178	541	192	1693	119
	753.5	640	915	1894.5	2204	1195	640	868	841	1093.5	739	651.5	88720.5	10873	97747.5	2108	14510.5	11829	83570	116214	219.5	737	2826	13242	174.5	260	187.5	259	1102	340	165.5	157	144	144	183	327	117	232	93	353.5	8405	3149.5	144.5	176.5	167	590	228	1605	220
	2007	1235	1607	14471	14145.5	12569	1235	2592	1935	2685	1786	2856	1086	6404	914	3737	7161	6252	498	674	281	412	369.5	2102	1342	1758.5	945	1991	2314	1980.5	1368	2035	218	304.5	287	344	2032	4725	793.5	6427	3812	721	2405	6093	213.5	1600.5	407	1705.5	319
	370	448	246.5	2523	3373	2267	448	875.5	434	662	398	2466	241.5	1006	226	815	1116.5	997	650	1263	289.5	638	610	1963	127.5	209	94.5	288	807	311	145	151	149	153	174.5	412	122.5	149.5	91	146	4286	506	128	187.5	136	739	194	361	123
	4652	2760	5640	8560	4876	7755.5	2760	4263	1299	1908	1782	1193	8074	9161	11992	23422	10074.5	12009	4127	6100	811.5	1434.5	2388	3587.5	310.5	607	244	402	910	726	270	452	173	185.5	149	853	175.5	221	146	366.5	8288	5556	210.5	653	130	2334	210.5	1872	137
	1502	996.5	1627.5	4147	3333	2993	996.5	1942.5	489	736	935	1772	2164	4295	3539	3744	3898	3351	2612.5	2015	489	747	921	446.5	372	5064	1045	1670	6713	6625	318	398	186.5	230	210.5	354	295	17426.5	1900.5	5620	8712	3663	321	526	226	1732.5	297	2467.5	192
	1674	1066.5	3577.5	2630	2211.5	1715	1066.5	1856	1120	1753	1119	3202	44894	33561	16164	64094.5	35504	35377	4685	5614	1695	2281	4243.5	5284	728	1051	758	1560	1827.5	1329.5	269	326	163	226	505	463	1223	3842	1460	3905	2174	1475.5	385	537	165	1491.5	1034	3776.5	492
	14257.5	6498	19866	21288	2819	16070	6498	6884.5	4429.5	6359	5488.5	5985.5	2659.5	12302	4051	2782	5220	8277.5	1942	2823	860	1199	1062.5	2326	972	1976	1722	2437	2350	2113	719	960	338.5	533	656.5	732	2998.5	5981.5	6423	10357	8967	2574.5	2604.5	5919	630	4054	1913	2309.5	276
	429	455	404	1139	1710	1194.5	455	1011	395.5	926	456.5	1524	217	2563	170	2368	2137	2908	450	823	274	436.5	415	449	99	233.5	80	235.5	829	324	136	132	128.5	161.5	159	239	104	166	77.5	180	4887.5	5896	130	146.5	116	1961.5	185	2397	104
	4154	3858	8225	5617.5	1551	4478	3858	5571	682	1430	1135.5	2900	11881.5	23261	12968.5	58336	17433	22911	14229.5	19396	15996	16984	19854.5	14577	990	1182	1122	1198	1290	1101	453	943	338	475	354	668	3557	6189	6473	4820	5329.5	1048	1615	6084	832	4325	1547	3996	325
	1506	1847	1703	4586	2453.5	3391	1847	2939	988.5	1917.5	603	999.5	2710	2365	2515.5	2683.5	2836	2011.5	4038	9054	1626	3013	530	1702	755.5	1299	465	2083	1721	1422	312	355	193.5	238	263.5	999	1038.5	3559	1019	6620	3844	4607	337	1218.5	164	1820.5	330	1830	1391.5
	7479	6400.5	6831	3455	4912	1417	6400.5	8154	8164	5695	6354	7503.5	14727	10310	11502	32231	13853	17273	3274	3166.5	674	972.5	1447.5	1640	308.5	4496	439	772	5252	5010	294	266.5	169	241	224	845	284	19671	1244.5	1713	5245	1799	283	852	167.5	1310	235	4027	166
	754	709	718	4514.5	4325.5	1212	709	2321	1146	1597	437	2152	202	1038	354.5	1052.5	1129.5	1191	464	666	264	410	2521	2951	110	209.5	116.5	282	371.5	365.5	133	143.5	128	165.5	165	790	107.5	166	94	175	258	570	128.5	193	151	621	179	3568	107.5
	10896	12001	23514	5332	7939	8846.5	12001	15128.5	3930	5591	5515	11215	38516	48518	19889	50032	39295	49326	9058.5	11030	2297.5	5858	6236	13235	2376	2875	3294.5	4487	3716	2980	1645	1397	325	534	730	762	12019	13069	13305	15794.5	3001	2251	6348	6663	291	2806	2886	2117	702
	1849	1375	2438	10939.5	4404	9991	1375	2510.5	1111	1315	1408.5	2401	1696.5	5456	2610	3785	2155	5342	907	1496	446.5	645	642	890.5	670	3029	792	1617	3817	3166	461	793	262.5	447	334	695	867	7559	1216	3826	6111.5	616	648	1903	233	1752	438.5	2864	293
	3935	2175	2923	2472	3994	4825	2175	5897	3280	4445	1856.5	5017	3583.5	5812	4030	9031	4510	8571	2332	4791	2291	2631.5	1159.5	3459	331.5	664	450	797.5	1002.5	718	289.5	442	245	267.5	315	674	274	1579	665	4504	1314	6696	281.5	1020	193	2161	340.5	2530	178
	48036.5	54035	63383	22963	33552.5	24044	54035	45444	29386	34479	32667	31055	7920.5	9371	9586	6701	6178	7162	14337	15687	16683.5	26083	18914	12188	24017	35951	17832	37580.5	41323	41521.5	9578.5	14847	3144	5840.5	8527	8452.5	37576	53863	26175	52406.5	8143	815	20795	28560	5876	19224	24683.5	4076.5	462
	2057	1808	2707.5	1805.5	4438	1784	1808	2347	3385	2937.5	2225.5	2466	88514	26152	101510	8663.5	26177	11827	115468	112039	48151	56501	16387	14908	2705	7878	1962.5	14018	9102	8191	1391.5	2425	1071	1603	1876	1922	9288	29203	8805	39893	5145.5	1936	6083	13160.5	2685	14794	10764	2589	522
	49573	55285.5	60034	6416	2248	4835	55285.5	56535.5	25268.5	39663	53955	44789	12170	24248	3055	44710	34985.5	31002	2958	4782	4297	6398	3651	4261	1025.5	959	1157.5	1181.5	1721	1004	1259	2324	633	1283	1151	1951	1265	1780	2356.5	2100.5	8453	1566.5	2518.5	5717	712	5818	2524.5	4888	193
	32483	26438.5	32827	22275	13913	21785	26438.5	18168	6051	7765	16407	11817	8652.5	19350	10897.5	12869	12647	18221	7198	9927	1029	2063	1888	4553	4841.5	3964	6236	5404.5	4242	4192	5417	10325	1184	1764	2518	722	17461	11531	21495	17359	3004	3464	15141	28767	2287.5	11676	9549	4734	978
	16450.5	15828	17754	3127	2785	4170	15828	23456.5	1840.5	4416.5	1944	1855	4957	6295	5061.5	4109.5	6917	6337.5	4843	9413	4574	6202	5634	3866	624	4817	605	1668	5114	5281	360	566	191	274	343.5	953	466	9801	642	4587.5	5435	3076	250	839	150	2025	340.5	4877	185.5
	7886	9597	9338.5	5572	1397	3385	9597	8341	3133	5271	6122	8959	1381.5	2377	1831.5	3122.5	6391	2419	1682.5	3237.5	656.5	818	1040	1073	1145	3540.5	1265.5	2014	4162	3718	1028	1174	217	264.5	315.5	451	1910.5	12111	1744.5	6153	5976	5346	1360	2846	195	1716	348	1119	247
	12114	3660	14114	10642	5751.5	11766.5	3660	5731	908	1408	2461.5	2278	30475.5	8647	44572.5	5173	1957	8271	36153.5	38791.5	1465.5	2227	3557	3363	7297.5	5030	10421	12666	6554	6055.5	1377	1974	563	851.5	1157.5	1854	21747	18019	26977.5	34421.5	7124	5703	5810	11364	1047	7739	7450.5	4546	220.5
	1246.5	10226	1535	4697	4421	3304	10226	10342	1913.5	2358.5	888	1466	1473	5762.5	1185	3871	5741.5	5524	1129	2012	558	1271	345	1111	609.5	2273	463	1583	2988.5	2411	358	579	190	231	212.5	521	1984	9797	1491	8747.5	2327.5	6227	984	3222.5	163	1645.5	299.5	507	205.5
	31680	20554	39319.5	28010	24359	19429.5	20554	23490.5	10227	13862	17728.5	15089	14241	13102	9150	24752	13223	12921	5770	8755.5	2781	4122	3115	4321	6272	17154	10108	9641	19201	19281.5	2503.5	4804	838	1623	1655.5	1841.5	20348	50640	27757	26243.5	3310	5456	9784	17443.5	2007.5	8539.5	7383.5	2851.5	425
	3548.5	4009.5	5353	3739	2612	3660	4009.5	4762	2844	3800.5	1129.5	3109	7551	12494.5	9285	6478	14860	12321	7725	10494	540	773	704	4833	832	1032	757	1588	1442	1152	400	652	214.5	355	308	1077	2407	3531	1979	8551.5	3864	6000.5	729	2121.5	196.5	2820	433	1681.5	385
	4101.5	2472	4462	2103	2578	3507	2472	5365	1165	3002	1488	1723	2347	3213	2050	3401	2421	6421	2213	4767	1441	2408	5096	1058.5	455	952.5	204	285.5	1002	282	181.5	252.5	165	192.5	290	655	212	3767	86	395.5	2236	3164	163.5	345	181.5	1530	294	3974	304
	5736	4257	8206	10661	14817	12684	4257	6891	3887	6117	2973.5	3326	11565.5	10171	11539	15041	14362	8122	3956.5	6443	824.5	1208	1741	3014	926.5	2924	782.5	4497	3152.5	3118	380	903.5	198	253	234.5	717	3107.5	10727	3785.5	11969	5344.5	5433	897.5	3556	167	2394.5	449	2627	312
	20061	14604	20783.5	3341.5	8839	4266	14604	20038	712	1536	2537.5	1279.5	843	4071	1042	2869	6531	5524	882	1574	389	597	330	884.5	341	469.5	316	718	573	711.5	210	317	154	158	178	692	286	790	303	2459	5747.5	6852.5	167	696	154.5	1633	246.5	2994	178
	12635	8871	13251	15849	11870.5	13097.5	8871	8415	8060	16017	6239	7444.5	23559.5	17616	28331	19831.5	15404	18240	21127.5	21839	8190	11030	12134.5	13204	4272	15730	4627	9029	17262	17282	4536.5	9201.5	940.5	1372	2505	2563.5	15622.5	55136	14818	45926	1420.5	3053	17391.5	27700	3441	12325	16440.5	3907	1994.5
	3598	1943	8439.5	4556	4285	2560	1943	4410	1098	1456	1625	6639.5	2742	7055	3894.5	5234	6102	6590.5	3038	5132	1678	2011	2606	2253	708.5	1457.5	935	1265	1877.5	1520	582	856	385	627.5	547	915	1466.5	5399	1306	6480	559	201	2103.5	4464.5	956	4665	1609	1405.5	308.5
	2620	1552	2117	2877	6429.5	4262	1552	2116	563	803	1136	2581	21735.5	20440	21288	21174	23114.5	21339.5	19166.5	19694	4666.5	9347.5	19499	18776.5	2426.5	8891	1427	9561	9083	9801	1282	2228	561	834	958	1072	5482.5	25395	5824	28537	314	1263.5	2263.5	7216	770	5244	3620	4313	813
Naïve	257.5	337.5	176	1614	258	616	337.5	957	459	819	415	606.5	246	875	254	1043	900.5	495	338.5	811	312	450.5	426	885	134	359	105	388	199	139	161	223.5	170	203	186	196	121.5	322	103	368	347	503.5	153	269	145	2663	201	140	113
Naïve	161	528.5	148.5	455.5	526	791.5	528.5	1587	1882.5	2463	702	792	224	306	184	448.5	677	577.5	212	226	182	207	216	519	150	248.5	96	276	180	264	156	173.5	170	188	177.5	278	129	243	91	252	240	538.5	150	248	100	1563.5	194	582	114.5
Naïve	370	564.5	1438	1695	941	320.5	564.5	1774	353	677	326	872	189.5	1319.5	163	1350	1139	1730.5	284	383	230	224	199	764.5	123	856.5	78	847	227	182	167	177	137	206.5	193	297	106.5	345	96.5	401	106.5	285	144	216.5	146.5	859	218.5	330.5	114.5
Naïve	118	308.5	151	647	550	817.5	308.5	954	268.5	710.5	364.5	808.5	293.5	1843.5	3937.5	1888	1866	315	1149.5	4571.5	453	632	390	699.5	152	1261	114	1103	110	87	141	181.5	167.5	143	146	96	653	2676	632	2398.5	184	595	682	816.5	599	1590	793	364	260
Naïve	485	733	553	583	652	949	733	912	608	1104.5	938	366.5	696.5	2915	308	2972	855	1761	476	595	394.5	397	396	266.5	137	1057.5	107	1008.5	133.5	226	167	222	165	154	197	148.5	142	565	90	750	482	213	174.5	301	167.5	917	250	381	136
Naïve	131	272	153	509	267	744	272	283	582.5	373	236	817	135	2563	105	2541	1206.5	476	306	864.5	210.5	221	290	461.5	119	1321	120.5	1027.5	77	146	166.5	163	162	170	181	239	129	1705.5	93	2504	401	254	163	300.5	176	1022	191.5	100	105
Naïve	304.5	851	172.5	3169	349	225	851	3807	892	1823	1767	1333	507	1689.5	156	1112	404	820.5	1202	1560	539	747	381	229	101.5	543	93.5	541	219	253	129.5	132	138.5	154.5	158	66	106	171	100	209	147	299	163	192.5	194	2100.5	231	560	121.5
Naïve	226	414	362	4169.5	424.5	251	414	1344.5	800	1241	517	102	297	3318.5	172	1283	680	520	287	535	311	361.5	299	658	160	364	148	372	266	298	166.5	190.5	178	164	198	198	104	404.5	108	390.5	565	76	148.5	208	190.5	2262	206	373	116.5
Naïve	143	364	118.5	1255	281	924	364	1040	691	2910	656	402	150.5	11262.5	97	11073.5	11951.5	12872	263	487	198	243	300	982	143	144	104	234	136	285	153	160	170.5	166	192	207	376.5	186	220	872	566.5	393	361	1800	295	4971	353	178.5	113
Naïve	150	518	163	3812	422	615	518	1485.5	779	3095	393	740	119	1915	118.5	2375	1158	264	294	413	277	259.5	218	141	159.5	763	143	624.5	172	253	154	174	181.5	239	186	224	111	439	101.5	378.5	488	339	114.5	158	145	925	174	190	124
Naïve	168.5	294	122	797	548.5	544	294	1049.5	1239.5	4282	475	361	256	3143	135	3043	1282	939	301	508.5	290	341.5	278	527	155	380.5	97	359	249	285	174	173	173.5	215	210	296	138.5	317	97	313	244	479	194	224.5	164.5	1236	237.5	417	121.5
Naïve	357	1073	510	1284.5	423	851	1073	1809.5	710	1054.5	635	870	261	742	223	860	546.5	273.5	269	557	321	376	280	776	200	605	213.5	910	245	108	215	307	204	302	275.5	196	117.5	287.5	95	325.5	450	386.5	139.5	209	152	1002	194	534	147
Naïve	213	191.5	140	516	545	102	191.5	281	248.5	790	251	851.5	250	3495	173	2995.5	172	1125.5	392	1473	517	970	365	322	409.5	1852	404.5	2045	274.5	173	326	451	410	503.5	375	133	105	594	91	373	460	109	144	161	177.5	1484	169	126	145.5
Naïve	222	261.5	121.5	968	330	388	261.5	463	256	576.5	296	252	293	487	145.5	633.5	360	202	224	524	228	286	242	326	165	379	94	401	276	102	130	192	132	137	155	126	118	181	93	298	492	235	126	211.5	123	1757	155.5	507	120.5
Naïve	151	227	154	1304.5	971	950	227	320	290	636	247	242	308.5	655	147	580	785.5	109	223	364	192.5	256	303	797	118	200	121.5	220.5	72	87.5	139.5	191	142	141	193	80	109	212	110	241	551	139	140	181.5	135	942.5	194.5	526	135.5
Naïve	247.5	285	130	1328	576	214	285	847.5	348	826.5	301.5	226	136	1536	122	1183	381	1100.5	215	341	231	338	236.5	218	128	269	97	253	211	93	152.5	153.5	142	138	158	140	110	363.5	88	279	472	87	167	181.5	146	1140	213	441.5	111
Naïve	462	596	573	1023	815	563	596	980	354	1064.5	701	108	469	855.5	143.5	2069.5	533	913	263	552	230	293	201	186	151	300	89.5	371	75	77	162	153.5	154.5	199	137	157.5	131	171	107	186.5	336	329.5	143	193	179	964	182	104.5	118
Naïve	154	279.5	145	1437	437	162	279.5	709.5	278	973.5	220	686	190	1646.5	110.5	1826.5	1795	665	413	432.5	296	448.5	243	258	127.5	191	94	232	121	48	138	175.5	182	138.5	177	248	98.5	180	105	211.5	133	191	141.5	192.5	157	1040	200	501	115.5
Naïve	214	479	1022	2092	491	342	479	3213	1920	2536.5	693	646	410	1651.5	216	1624	1323	1212	271	593	343	556	397	437	115	308	104	335	255	209	164	210	139	146	189	157.5	111	177.5	112	199.5	542	137	154.5	181	168	667	180.5	190	138
Naïve	213.5	673	296.5	3853	205	863	673	2164	1077	1541	689.5	212	142	2325	114	2156	806	1408	343	495	301.5	328	211	413	128	600	120	635	79	227	158.5	175	167	135	176.5	287	117.5	492.5	109	627.5	250	339.5	145	245	201	757	235.5	339.5	106
Naïve	120	173	114	372.5	397	710	173	1276	270	542	290	357	322.5	4065	898	4430.5	3295.5	2388.5	839	2443.5	457	1214	330	119	121.5	793	84.5	679.5	246.5	193	143.5	164	131.5	105	152	153	84	649.5	134	790	96	108.5	161.5	201	189	634	227	369	121
Naïve	170	190	112	544.5	595	492	190	530	209	442	291	766	358	703	204.5	1229	156	117	268	590	287	416	237	180	99	716.5	99	699.5	217	189	147	133.5	153.5	169	169	52	92	1471.5	104	1336.5	215	526	138	154	152	1874	184.5	447	124.5
Naïve	954	3972	1341.5	6296.5	869	848	3972	5009	3909	5179	1051	291	346	931	240	1288	247	666	441	1047	350	396.5	356.5	512	116	547.5	85	527.5	115	94.5	144	195	191	168.5	193	189	113	286	88.5	294	225.5	446	121	176	154	1367	161	166	112.5
Naïve	205	441	136	1801.5	944.5	323	441	847	485.5	944	333	130	125.5	249	106	352	655	1124	232	319	203	289	220	278.5	125	161	93	262	232	216	126.5	150	139	156	177	258	115.5	149.5	84	252	305	222	116	159.5	131	1375	173	177	118
Naïve	144	434	208.5	1127	574	764	434	1675	1403	2368.5	1091	939	217.5	1261	174	1169.5	874	134	407	582.5	388	359	414.5	780	154	554	139	509	35	116	169	477.5	189.5	252	245	31	137.5	641	95	790	568	401	167	256	145.5	2823	204	291	127
Naïve	155	233	178	730	106	637.5	233	622	293	568	192	555	177	955	121	904	496.5	303	290.5	442	226.5	298	218	902	141	246	128	351	133	281	168	165	126	151	165.5	251	145	217.5	91	189	417	323	161	198	148.5	866	221	445	107
Naïve	201	440	163	2178	713	159	440	721	424	786	499	764	138	654.5	103.5	644.5	555.5	956	256	314	177	228	224.5	805	216	300	177	329	237.5	194	185	309.5	192	274.5	208	71	149	191	94	228	279	110	173	170	153	1258	174	153	116
Naïve	845	1107	1570	1271	666	761	1107	1778	1291	1962.5	1135.5	1663	194	797.5	163.5	717.5	909	323.5	324	740.5	460	674	296	243.5	143	1013.5	109	924	114	210	191	193	167	185	175	150	132	432	101	457	398	293.5	137.5	163	157	1709	184	227	140
Naïve	185.5	241	148	866	699.5	817.5	241	498	509	546.5	320	190	296	855	138	1062	664	1219.5	240	329	209	285	239	854.5	129	488	88	503	212	255	159	172	165.5	171	184	219	135	296	65	259	531	64	146	142	151	2287	171	141	123.5
Naïve	162	247	179	2179.5	868	940	247	514.5	436	1198	327	944	136	395.5	79	311	709	723	192	221	173	208	211.5	934	128	243	107.5	262	78	130.5	136	147	129	136.5	137	193	100	192	88	190	308.5	570	135	147	138	1671.5	162	374.5	99.5
Naïve	201	324	139	661	172	411	324	1339.5	337	910	575.5	828	193	1371	108.5	1524.5	1691	505	288	448	222	641	246.5	513	112.5	390	132	441	198	149	140.5	202	166	138	177.5	241	112.5	260	106	344.5	412.5	265	141.5	217	160	669.5	176	342.5	111
Naïve	242.5	2401	192	4019.5	823	922	2401	6400.5	5574	5538.5	730	839	224	2731.5	141.5	2293.5	1685	788	575	955	629	769	413	386	118	744	85	761.5	174	187	150	194.5	155	166.5	172	178	135	387	121.5	465	234	71	139	208	148	1102	185	293.5	98
Naïve	3909	4660	5473	2075	709	224	4660	7792	2412	5214	1638.5	1648.5	5377	9523	4267	9631.5	746	881	4775.5	6139	845	1160	1158	933	168	1146	157	504.5	114	146	175	225	170.5	162	177	133	191.5	3457	120	1075	157	400	155	323	160	1442	204	93	113
Naïve	507	559	1105.5	2415	757	959	559	2411.5	2042.5	3131	1310.5	1575.5	872	3468	966	2116.5	437	764	706	748.5	447	535.5	424	676	328	615	313	784.5	156	218	253	312.5	228	297	277	268	237	810	209.5	1533	359	587.5	239	695.5	181	1988	314	515	207.5
Naïve	177	722	275	2430	981	138	722	1377	853.5	2982	611	366	170.5	406	159	470.5	566	901	365	644.5	429.5	730	269.5	392	97	159	92.5	192	237	139	119.5	139	114	140	157	120	121	186	82.5	198.5	372.5	570	158	216	162	775.5	226	511	121
Naïve	462	560.5	849	1383.5	228	187.5	560.5	2000	254.5	556	348	608.5	393	1776.5	145	1912	716	439	269	706.5	192	269.5	220	485.5	115	305	106.5	419	267	266	135	153.5	132	151	214.5	72	112.5	288.5	100.5	392	83	167.5	193.5	197.5	149	766.5	196	110	128.5
Naïve	8845	10124.5	19338.5	1509.5	1634	149	10124.5	22665	2180.5	4335	884	654	1371	967	453.5	893.5	159	846	617	1172	364.5	451	263	848	117	348	103.5	324	181	119	151	174	142	147	161.5	52	151	199	103.5	163	243	227.5	149	187	152.5	693.5	204	338	128
[truncated: 133 more columns]

## Sheet: Functions
	ADCP	ADCP	ADCP	ADCP	ADCP	ADCP	ADCP	ADCP	ADCP	ADCP	ADCP	ADCP	ADCP	ADCP	ADCP	ADCP	ADCP	ADCP	ADCP	ADCP	ADCP	ADCP	ADCP	ADCP	ADCP	ADCP	ADCP	ADCP	ADCP	ADCP	ADCP	ADCP	ADCP	ADCP	ADCP	ADCP	ADCC	ADCC	ADCC	ADCC	ADCC	ADCC	ADCC	ADCC	ADCC	ADCC	ADCC	ADCC	ADCC
	S WT	S WT	S WT	S B.1.1.7	S B.1.1.7	S B.1.1.7	S B.1.351	S B.1.351	S B.1.351	S P.1	S P.1	S P.2	S B.1.617.2	S B.1.617.2	S B.1.617.2	S B.1.1.529	S B.1.1.529	S B.1.1.529	RBD	RBD	RBD	RBD B.1.1.7	RBD B.1.1.7	B.1.1.7	RBD B.1.351	RBD.1.351	RBD B.1.351	RBD P.1	RBD P.1	RBD P.1	RBD 1.617.2	RBD 1.617.2	RBD 1.617.2	B.1.1.529	B1.1.529	B.1.1.529	S WT	S WT	S WT	S B.1.1.7	S B.1.1.7	S B.1.1.7	S B.1.351	S B.1.351	S B.1.351	S P.1	S P.1	S P.2	S B.1.617.2
	250	500	1000	250	500	1000	250	500	1000	250	500	1000	250	500	1000	250	500	1000	250	500	1000	250	500	1000	250	500	1000	250	500	1000	250	500	1000	250	500	1000	250	500	1000	250	500	1000	250	500	1000	250	500	1000	250
Vaccinated	2201.6	1504.06	844.16	2797.68	2078.74	816.92	2441.34	2104.72	666.04	2772.21	1859.81	743.86	2870.54	1775.56	990.96	1882	1197	1019	2237.34	1566.09	787.42	2678.52	2363.14	890.03	1765.21	1058.83	100.14	1305.7	1040.12	868.61	1498.92	944.38	574.74	1155.47	1029.84	873.79	8992.96	8572.15	1212.75	14025.7	12896.5	2316.96	9473.8	5280.92	2855.64	10282.1	9553.97	3030.07	14330.5
Vaccinated	402.36	264.2	97.87	843.42	730.79	407.86	739.14	444.89	327.71	668.31	650.57	566.01	897.45	661.89	176.56	1139	661	391	630.69	702.75	654.8	2366.38	1701.27	795.19	1696.95	934.67	193.62	1053.31	630.03	434.47	654.41	433.64	60.98	1126.98	1094.29	648.22	10537.8	8222.14	2472.94	8899.42	8492.75	1471.07	7539.32	4197.19	960.17	9311.52	9043.75	1729.67	8404.12
Vaccinated	2170.83	1626.57	884.51	2303.26	1776.14	1085.99	1582.96	1298.76	393.06	2205.32	1610.81	1012.18	2250.8	1509.1	1064.32	2484	1981	899	1974.77	1855.68	755.67	2482.91	1813.86	555.33	1463.67	867.97	224.73	1859.3	648.35	237.95	1473.43	1276.33	385.07	1416.15	1113.07	838.95	11010.8	10898.6	2780.13	13923.1	11634.1	2336.17	7956.54	4310.65	1810.85	13221.1	10037	3903.8	8191.55
Vaccinated	2239.66	1805.93	884.35	2183.59	1687.29	951	2170.62	1373.59	354.45	2270.5	1741.08	1023.71	1639.69	1675.22	792.54	2297	2010	1226	1767.51	1641.54	623.19	1605.13	1508.89	606.43	2074.81	864.95	269.36	1621.27	659.44	528	2094.63	1453.04	558.04	1808.23	1452.18	799.9	12940.8	9658.19	4402.16	10774	9702.11	2519.25	10997.7	7784.52	2162.66	6284.34	5904.03	1643.99	7862.34
Vaccinated	2274.3	1763.65	936.28	1651.83	1579.78	717.63	2442.85	2047.95	507.92	2267.02	1952.55	750.84	1650.16	862.01	830.96	2216	1931	1128	2181	1976.88	677.34	2035.29	1612.83	848.25	1513.75	1261.62	186.8	2188.45	1069.33	397.89	2285.07	1916.75	322.72	1112.32	944.68	779.27	11723.5	9137.17	3593.51	13565.7	11335	3596.32	8211.53	4510.03	3827.43	14257.1	8845.42	3402.69	13203.9
Vaccinated	333.49	227.16	157.84	669.02	383.37	230.52	833.81	615.44	635.25	467.92	484.25	425.09	531.42	350.84	148.08	896	480	323	785.97	896.2	602.79	2217.02	1921.29	972.49	1960.97	1049.72	164.72	782.09	927.7	363.75	1167.45	1089.65	112.44	1819.06	1284.19	845.69	11555.9	6418.13	3783.83	11176	10034.8	67.66	6698.64	2724.78	723.46	6638.72	5069.42	1237.5	11209.1
Vaccinated	2451.17	1728.35	945.44	2971.45	2169.54	744.83	2480.2	1881.04	383.25	1646.74	997.14	677.48	1917.55	1045.65	988.68	2175	1797	796	2375.46	1726.68	770.75	1904	1897.6	767.02	1749.92	909.62	265.67	1671.85	1154.83	261.8	1128.66	1054.04	598.45	1896.11	1574.69	792.74	13398	10528	2269.18	14040.3	11899.6	3638.54	11908	8900.73	2302.77	9155.28	8900.56	1322.26	8472.56
Vaccinated	2302.97	1501.31	901.7	1977.09	1568.47	1299.86	2324.05	1760.33	605.57	1844.56	1421.88	834.35	2135.89	1672.87	974.81	2109	1879	738	2468.51	1800.6	583.09	2594.78	2283.76	689.63	1532.21	1032.56	419.58	1651.7	973.63	238.72	1374.35	1243.83	296.44	1982.86	1440.35	844.8	14823.4	12241.7	3379.06	12040.5	9602.99	3834.67	11608.1	7579.1	2613.63	9893.99	10174.6	1220.24	14537.5
Vaccinated	499.83	504.7	181.16	941.39	369.91	282.88	867.57	550.37	408.64	886.79	1105.25	575.46	635.42	456.92	202.42	704	664	546	970.08	418.84	417.11	1907.54	1823.52	836.38	1822.17	1486.09	106.12	989.74	569.39	372.02	1294.32	1183.71	397.3	1474.69	1167.68	782.92	10658.9	9266.62	2984.5	11082.7	9613.19	1088.76	5090.44	1564.32	1221.08	9921.09	8332.75	1310	7631.51
Vaccinated	1966.73	1945.28	943.74	2952.67	2683.52	748.97	1455.4	1253.88	274.18	1849.82	801.07	539.32	2433.51	1941.99	546.02	2029	1927	999	2298.81	1950.96	718.45	1751.28	1606.47	625.72	2052.55	938.05	415.31	1495.91	943.01	530.78	1978.55	1645.78	405.93	1384.86	1169.81	946.71	10958.4	9248.03	3828.44	14618.9	12670.5	3489.53	13710.8	9628.75	3765.74	12718.9	10140.5	1981.21	9135.55
Vaccinated	2406.95	1682.73	888.02	1902.48	1231.64	919.31	1737.35	1406.64	629.2	2100.72	1750.54	1040.89	2409.43	1661.71	1045.59	2201	2064	654	2153.54	1950.66	772.49	2405.73	1709.86	985.47	2068.95	1135.72	271.94	1507.53	919.41	545.19	1456.92	1190.2	797.3	1056.66	807.79	658.77	14920.4	12797	2121.11	12723	9833.13	3522.18	12265.8	8452.89	2654.82	9149.83	6797.89	2136.44	10419.6
Vaccinated	2242.73	1865.05	929.58	2771.29	2520.56	890.14	1942.42	1219.87	276.85	2085.82	1808.52	1186.96	1849.59	1496.84	796.87	1528	1375	979	2475.55	1953.65	556.7	2444.46	2329.41	622.28	2165.13	878.56	425.27	1661.62	1010.46	289.27	1331.72	1023.8	227.73	1958.69	1244.03	772.01	11768	10888.3	3776.39	14203.7	12730.1	1503.9	8569.95	4657.05	3860.35	14167.3	11571.6	3748.49	9634.94
Vaccinated	2073.59	1520.47	993.44	1711.84	555.88	404.36	1690.44	1464.89	667.42	1413.88	951.11	552.07	1871.21	1078.91	700.04	1790	1000	844	1890.94	1420.53	538.35	2130.22	1925.51	812.03	1918.9	1076.03	461.51	1085.2	746.61	493.99	1842.34	1581.26	760.57	1065.03	809.34	589.36	11824	8848.65	2281.49	9835.41	8739.71	2833.32	8821.08	4378.94	2955.14	8622.76	7898.14	1263.64	14760.7
Vaccinated	2013.82	1610.05	857.71	1986.65	1445.36	920.04	1519.54	1380.42	606.88	1710.46	1321.27	610.36	1943.43	691.88	517.84	1662	1444	608	2203.67	1857.9	648.96	1694.38	1559.79	710.74	1589.84	1115.18	191.22	1457.57	1185.33	593.91	1701.92	1441.48	489.2	1297.73	1143.91	818.77	11358.5	9279.32	3820.66	12202.3	11730.5	1752.94	11841.2	8177.37	1743.83	6249.19	5840.08	2818.44	14752.3
Vaccinated	2352.63	1647.32	791.86	2527.56	2208.37	838.22	1809.93	1464.46	539.35	2200.94	1792.42	981.79	2788.25	1825.56	865.37	2373	2150	796	2450.02	1848.24	701.8	1813.33	1747.57	757.5	1390.96	1066.11	252.19	1987.19	965.08	380.67	1774.24	1010.86	248.59	1326.65	1183.01	763.99	14630.4	13104.6	3926.43	13120.1	11672.4	3892.7	6831.53	2579.93	2934.22	10413.5	11686	1715.49	11656.5
Vaccinated	2218.63	1984.34	793.12	2862.72	2634.85	785.44	1454.89	1058.41	523.31	1934.02	1791.14	1071.35	2361.83	1920.34	894.8	1958	1231	1008	1785.25	1847.76	567.86	1756.55	1692.01	985.22	1949.95	987.74	375.5	1219.39	904.94	504.89	1948.15	1520.87	646.56	1716.15	1281.33	661.26	11574.9	10105.1	3245.94	12792.4	10649.8	2276.71	9276.69	2409.41	2481.07	13293.4	11164.1	2716.72	8733.49
Vaccinated	2068.6	1986.93	872.33	2658	2596.57	847.43	2221.05	1886.77	681.36	1832.65	1047.74	562.04	1666.57	1292.4	965.15	2000	1567	1297	2401.93	1670	738.35	1604.1	1523.72	589.79	1387.68	1211.1	489.07	2094.26	727.98	411.51	1792.88	919.79	418.77	1003.94	841.85	707.91	13051.6	12449.1	2446.4	10534.8	9821.62	2957.95	12998.8	5896.03	3942.74	14545.1	13952.4	1854.16	10286.2
Vaccinated	648.4	432.94	493.49	1685.58	766.9	600.85	1071.81	843.32	574.14	961.06	1080.45	569.67	539.15	396.62	234.55	872	724	416	959.86	404.63	645.84	2100.58	1845.49	981.45	1303.14	1363.32	282.69	1037.38	940.41	757.46	1890.81	1596.92	277.32	1159.81	896.58	616.27	9180.52	8378.39	3147	10684	9365.89	3287.36	11750.3	5100.24	2116.86	11838.1	10418	1410.51	7328.6
Vaccinated	2443.54	1980.15	899.14	1703.89	1693.86	920.88	1317.56	1167.16	301.94	1993.65	1140.81	474.81	2345.62	1925.38	875.81	2325	2217	815	1900.76	1762.94	607.96	2469	2299.94	774.75	1400.2	1208.96	195.56	1181.06	1099.61	812.74	2352.54	1009.09	480.14	1983.6	1416.17	614.15	13464.7	11578.3	3330.1	10665.2	7708.58	1419.27	11328.1	5330.41	2875.01	9123.57	9268.23	1393.49	11126.8
Vaccinated	2488.98	1636.87	925.93	2340.74	1956.59	819.51	2063.1	1693.81	542.06	1834.7	988.56	610.35	1776.03	920.15	827.21	2155	1929	1031	2280.15	1921.05	757.74	1896.76	1709.27	921.09	1403.08	1402.96	140.4	1317.84	879.3	794.46	1735.46	1142.14	361.7	1769.46	1412.04	753.16	12478.2	11077.1	2228.1	11626.6	9414.92	2822.78	12941.9	9357.29	1495.69	12199.7	10972.1	1165.74	11871.6
Vaccinated	2303.19	1898.6	816.47	2174.82	1510.38	1160.39	1615.4	1294.07	366.57	2199.04	1971.38	1185.64	2607.37	1954.84	718.3	1552	1248	775	2330.02	1869.03	726.12	2582.18	1973.77	582.14	1919.13	1333.1	370.28	1347.7	633.57	745.14	1346.14	953.71	555.19	1271.9	1068.45	852.56	13965.4	11685.4	2131.65	13143.8	12764.4	2623.63	8187.14	5886.79	1983.09	14090.8	11594.2	1068.34	11663.7
Vaccinated	2314.44	1688.92	926.69	2683.55	2309.43	1104.42	1017.24	974.03	458.36	1621.66	1078.83	518.42	1997.24	726.57	561.17	2329	1949	1097	2451.56	1712.51	659.84	1821.27	1356.93	769.74	1574.24	992.43	569.47	2161.86	949.65	657.69	1958.06	1418.48	585.82	1293.06	1014.4	570.44	8592.96	7363.12	1106.9	14766.3	11891.2	1670.45	12129.2	8658.9	3506.43	14827.8	13659.1	2987.6	10400.2
Vaccinated	2046.21	1745.86	854.7	1893.41	1236.8	1060.08	1399.9	1175.45	268.75	2114.61	1993.85	1055.69	2279.09	1068.74	966.81	2245	2074	1027	2297.8	1807.05	643.2	2354.98	1543.21	728.88	1906.05	1200.57	243.22	2093.36	811.2	708.06	2117.9	1572.5	789.87	1992.24	771.97	497.35	12310.9	10020.8	3548.9	9909.91	8917.79	1805.68	13006.5	5422.03	3043.2	9314.42	7146.53	1866.62	12737.3
Vaccinated	2050.91	1691.12	989.37	2864.99	2182.22	781.37	1217.05	974.41	362.08	2492.44	1973.72	706.1	2495.21	1937.46	456.25	2415	2243	1269	2396.36	2216.34	705.41	2009.99	1539.57	985.52	1874.41	897.33	186.32	1099.89	1022.49	764.05	2253.14	1254.19	306.9	1875.05	877.23	658.28	12933.6	11855.5	3402.51	13131.9	7695.81	3434.04	10484.5	6348.66	2852.05	10225	7986.51	1051.45	8382.3
Vaccinated	1964.98	1789.31	863.89	2809.2	2178.63	881.74	2406.72	1807.75	506.49	2336.64	1135.55	803.21	1896.67	1360.92	529.13	1565	1498	768	1890.15	1506.83	754.07	2440.56	1395.01	813.96	1736.24	1209.84	643.18	1430.98	823.92	384.7	1684.29	1271.31	557.36	1985.92	1346.64	867.72	13310.3	12038.5	3150.9	13358.5	9467.51	1571.57	14081.3	9576.11	1632.5	11550.4	7844.28	1340.55	9339.11
Vaccinated	2524.02	1516.84	863.47	2491.21	1852.24	816	1681.28	1346.3	429.04	1701.31	1376.85	542.67	2285.86	1046.23	988.98	1884	1780	1126	2093.47	1202.99	549.02	1731.54	1428.1	572.13	2237.74	1437.6	605.55	1627.43	591.18	273.44	1359.85	879.87	418.32	1856.21	993.31	533.16	13181.4	12110.9	3653.68	13939.6	11432.4	1621.16	8563.32	4874.42	3097.81	12009.5	11115	1590.83	10536.8
Vaccinated	2122.97	1554.96	857.8	2092.92	1695.16	1043.03	1365.99	1182.9	334.88	2190.19	911.46	437.63	2200.68	1046.43	554.05	2063	1643	866	2307.13	1316.74	631.19	2437.08	1278.36	639.02	1761.27	1021.22	559.74	1521.64	570.9	824.58	1455.53	970.01	301.81	1119.1	889.07	784.29	11555.1	9510.69	4264.97	11297.2	8937.5	3629.77	7602.51	5232.19	3659	12143.2	9509.31	1830.66	14398.3
Vaccinated	1958	1719.17	858.81	1923.59	1291.41	1100.32	2210.09	1215.78	703	1428.05	1329.45	878.48	1701.54	969.42	787.34	2011	1420	1272	2187.67	2462.65	620.41	1895.61	1509.96	919.17	2128.83	1268.07	122.89	2078.94	721.42	746.82	2109.74	1321.95	249.45	1379.11	1074.9	460.46	8769.1	8293.85	3371.09	12747.7	7260.88	2558.4	11225.2	8329.23	3940.24	12059.9	8880.59	2958.99	14868.6
Vaccinated	2307.77	1841.81	1093.92	2162.4	2012.38	1186.72	2414.65	1489.2	568.43	2051.29	1461.26	822.74	1772.37	1012.79	998.86	2370	2135	1063	1959.28	2156.68	619.64	1903.63	1761.63	637.71	1560.59	1471.76	286.6	1152.45	546.43	605.49	1353.12	971	305.99	1647.01	937.23	409.61	14415.7	13869	2953.51	14942.9	12983.8	3952.94	12699.1	9323.74	1896.54	11691.1	8302.78	1918.27	10323.9
Vaccinated	1928.18	1568.96	838.04	2029.16	2099.77	784.85	2487.18	1268.64	268.8	2252.03	1581.03	783.81	1893.9	1303.36	595.48	1492	1385	1237	1946.01	1274.24	465.79	2251.02	1417.21	907.12	1474.99	859.34	224.84	1941.43	1119.26	339.02	1273.42	1162.18	437.25	1975.59	953.65	666.49	10618.4	9482.36	2640.4	13015.5	12378.2	3385.35	10391.5	2114.35	3513.32	9098.22	7528.71	1027.78	14011.3
Vaccinated	2287.62	1526.52	818.81	1829.32	1372.59	1249.34	2450.32	1089.63	430.17	2257.92	1917.41	1271.25	2825.81	1661.79	1039.8	2229	1952	792	1849.36	2165.96	721.4	2184.13	1386.62	833.62	1750.96	1308.35	545.38	1917.75	769.97	247.7	2049.84	1103.34	292.21	1998.34	1476.2	885.95	11694.8	10825.5	3114.71	14576.2	8700.21	3415.66	11892.4	6794.98	2020.97	12073.5	10343.6	1769.42	8732.57
Vaccinated	2351.67	1819.13	847.09	1871.98	1152.61	783.67	1533.31	1470.69	744.39	2175.54	1956.67	1119.17	1861.16	1725.69	556.94	1795	1469	691	2414.63	1980.73	470.99	2411.84	1983.14	902.29	1316.56	1045.32	616.99	2113.54	1069.71	607.04	1516.97	1366.66	254.09	1535.5	1358.68	513.56	11421.9	9861.39	2935.83	11252.2	9444.22	3116.29	8481.57	7790.97	1779.17	10216.6	10702.6	1563.09	10020.4
Vaccinated	2327.91	1795.36	877.54	2667.66	1932.77	962.16	1803.58	1043.87	682.35	2441.83	1471.59	671.76	2305.05	1963.05	783.61	2272	2048	837	1841.15	1776.43	770.62	1814.69	1645.64	838.84	1514.82	895.53	373.16	1332.45	815.89	719.45	2073.98	1081.88	610.08	1725.54	1443.07	678.4	13170.8	11483.1	1204.22	10405	8627.89	3840.74	13847.6	5817.52	2751.55	13086.5	10054	1753.99	13422.8
Vaccinated	546.34	399.83	216.4	1471.92	610.42	581.64	1092.17	801.99	447.28	1479.48	736.2	414.34	551.22	307.65	115.44	724	523	395	878.41	997.52	622.77	1531.16	1367.22	916.72	2225.66	1312.51	223.67	1086.33	585.6	847.52	1763.85	874.32	118.58	1053.96	951.6	759.33	9633.68	8287.57	3597.84	12338.8	10853.1	252.79	5246.22	821.96	210.46	11850.4	8789.2	1044.46	9821.72
Vaccinated	2098.82	1736.49	766.54	2100.76	1857.64	1145.59	1080.62	848.26	622.96	1984.5	980.66	487.83	1814.32	1417.86	977.84	2129	1934	1187	2060.47	1801.91	664.67	2275.51	1988.46	708.37	1890.25	1344.97	245.61	1424.31	946.92	806.03	1760.84	1048.83	293.16	1178.06	954.25	626.5	14456	13254.2	3469.21	10536	7438.33	3339.78	7765.26	2149.28	2917.73	12582.5	9274.2	1440.33	14844.9
Vaccinated	2358.32	1655.12	911.45	2049.54	1886.27	791.38	1279.55	1149.25	559.1	2308.04	1676.42	583.55	2006.32	1798.54	754.9	1773	1612	1235	2458.75	2447.3	693.69	2262.63	1722.35	559.16	2192.7	987.44	372.47	1678.03	753.22	701.04	1354.03	860.51	474.21	1720.18	1459.88	772.12	10719.4	9818.11	2673	11119.8	9917.37	3627.87	11509.6	7810.35	1763.24	12016.5	10525.9	1820.58	11220.6
Vaccinated	2253.3	1955.93	893.82	1810.41	1291.32	820.63	1073.8	810.12	566.62	1946.39	1580.87	406.65	1985.92	745.31	781.17	2032	1588	835	2398.39	1470.68	683.94	1634.34	1485.98	556.32	1399.4	1427.8	360.1	1059.11	604.98	536.04	1208.75	1000.39	798.45	1522.55	797.59	681.54	11111.4	9773.18	3172.89	14388.9	10318.3	1758.21	8175.27	5805.76	1561.2	12902.7	11505.9	1774.66	11513.7
Vaccinated	1955.21	1791.76	957.1	1930.87	1280.69	880.68	2112.33	1936.75	940.33	1721.96	1169.22	461.98	1272.61	1049.51	712.91	1735.34	1371.75	1010.67	2451.88	1408.96	939.38	2123.08	1449.46	855.89	2116.76	1240.98	488.37	2045.5	847.21	539.03	1658	1139.82	274.78	1908.9	1638.46	671	12511	11626	2422	10223	8739	1219	9162	7212	2367	10030	5807	961	6070
Vaccinated	2422.46	2126.07	786.5	2151.08	1136.75	839.98	2077.53	1724.01	377.43	1807.49	1183.41	429.03	1423.74	1345.02	981.58	1724.97	1201.9	395.23	2256.44	1578.34	736.28	1807.94	1431.01	756.36	1118.25	985.62	629.03	1394.39	1032.62	665.13	1149.1	763.8	283.86	1954.94	1747.8	474.39	10828	7359	2018	14209	11376	655	9113	5461	2223	12548	8656	1227	12031
Vaccinated	2549.46	2463.79	913.95	1943.09	933.62	765.4	1380.33	1060.7	429.07	2185.6	1216.39	336.36	1809.77	1692.97	905.12	2083.94	1864.72	997.37	2215.52	1427.57	985.04	1789.08	1412.07	526.4	1168.26	1097.52	439.38	1748.63	1329.66	294.84	1256.41	746.31	189.22	1831.38	1733.31	540.49	10715	9619	2074	12840	7131	2155	9877	4462	1953	8731	5755	859	10636
Vaccinated	1841.04	1758.58	942.84	1950.46	1355.02	679.99	1720.88	1509.58	943.34	2049.98	960.71	396.7	2210.92	2097.37	692.22	1515.3	1223.03	925.52	2161.97	1638.12	894.51	1597.88	1483.34	751.7	1291.49	1221.11	394.84	2000.94	1370.63	377.96	1304.09	836.61	294.67	1218.52	1051.75	670.55	9406	9044	1103	13813	11112	2874	8064	6069	2810	13723	7602	2652	11962
Vaccinated	2310.77	1950.61	692.18	2096.4	1258.95	983.72	1342.56	607.57	258.44	2295.5	1209.63	329.57	1168.36	906.89	754.78	2072.97	1609.99	390.13	2520.3	1863.15	803.94	2000.55	1072.63	775.07	1603.54	1469.58	386.4	2013.2	933.22	756.31	1298.31	760.91	242.97	1392.97	1197.83	509.58	11822	10242	3236	8251	5892	1010	9582	6938	2614	7435	5596	1347	10131
Vaccinated	1959.99	1582.6	688.8	1745.55	968.12	652.19	1635.72	695.13	512.07	1996.36	1014.69	349.1	1955.41	1734.41	664.84	1139.93	965.93	386.69	2511.34	1913.34	825.57	1764.68	1458.78	860.05	2226.21	1790.61	394.71	1217.92	887.68	295.64	1405.84	716.87	269.7	2104.1	1913.18	540.2	9721	8918	3297	12598	11041	2665	11063	5273	2872	6928	5351	1112	8567
Vaccinated	2296.49	1889.33	632.92	1839.35	917.41	517.06	1406.49	647.19	419.86	1788.8	1191.13	417.79	1080.08	990.76	880.74	1360.84	1159.87	743.49	1867.08	1662.97	836.83	1328.39	1341.99	752.52	2279.97	1802.11	503.84	1530.15	1262.39	776.39	1663.61	781.7	212.73	1248.06	1081.53	966.2	7530	6868	5074	14572	11501	1886	8296	6773	2645	9290	7803	915	14813
Vaccinated	2139.06	1642.25	1065.86	2051.65	1006.96	958.61	2378.48	2020.39	934.62	1819.08	1219.88	400.74	1961.11	1669.44	913.19	1613.68	1375.63	605.23	1688.59	1542.62	875.67	2176.5	1438.9	794.24	1389.5	1362.14	442.59	1447.97	1167.03	784.49	1524.25	1150.41	261.85	1657.81	998.47	581.14	9080	10315	2789	9467	6671	2482	10375	4912	2268	12776	12198	2308	5814
Vaccinated	1640.43	1451.12	733.55	2011.55	1384.22	956.56	1414.07	725.69	601.41	1980.2	1156.36	381.56	1697.49	1444.03	689.33	1575.85	1072.35	866.84	2541.58	1544.98	738.79	1984.51	1397.65	693.63	1696.45	832.42	489.97	1427.12	871.41	294.16	1466.21	816.87	240.32	1439.31	1389.63	953.59	11816	10385	4200	14402	12228	2003	10281	7043	2283	13432	12607	2614	8299
Vaccinated	1633.17	1430.89	878.01	1816.37	1302.02	683.44	1854.64	1218.91	376.8	2031.54	1142.34	338.43	1919.6	1734.61	552.22	1809.11	1781.6	1162.33	2349.25	1626.99	971.27	2112.09	1358.89	466.88	1776.01	888.93	613.74	1729.75	1264.73	559.6	1606.77	865.24	188.28	1669.3	1439.52	888.57	11593	10205	5552	12317	10113	342	8259	5642	2842	7641	6849	1596	12570
Vaccinated	2053.44	1734.21	1084.44	2117.44	997.79	699.61	1979.33	890.04	419.25	1886.88	1261.72	483.16	2072.86	1880.27	964.34	1612.2	1458.47	1168.64	1824.72	1447.76	1028.91	1675.34	1408.16	556.88	1115.84	932.99	428.69	1524.82	1037.64	481.61	1611.86	1148.39	176.35	1224.54	965.41	730.31	13131	12424	3087	8722	6296	628	9924	7482	2850	11689	9736	2055	14054
Vaccinated	1695.94	1374.22	605.84	1931.33	1182.03	982.85	1300.49	861.54	477.54	1913.56	1294.97	492.15	2025.88	1856.99	1064.02	1976.81	1553.24	755.71	2091.77	1748.19	1031.81	1627.45	943.73	892.24	1359.07	682.75	574.11	2037.27	914.19	631.44	1628.06	613.91	176.05	1710.66	1381.7	568.3	8272	6657	1753	13006	10364	2783	9555	4065	2995	8685	7935	869	6889
Vaccinated	2052.08	1540.68	781.92	1938.01	1390.1	750.32	1565.19	544.88	225.07	2079.01	1049.14	399.83	1953.41	1768.41	1056.75	1224.87	1031.18	522.34	2395.32	1906.1	891.42	1785.2	1149.44	776.57	2027.24	930.91	762.41	2095.48	1473.73	616.31	1681.86	789.34	277.84	1818.79	1269.84	655.45	9762	7433	5477	14705	9047	2621	10548	7953	2777	11104	10018	2702	12384
Vaccinated	1748.03	1485.71	1057.5	1709.88	930.44	699.83	1162.42	702.93	253.15	1937.92	989.05	454.34	1965.57	1888.28	907.33	1705.73	1680.77	851.1	2057.31	1277.52	1049.24	1508.01	1239.86	531.19	1051.25	861.22	507.48	1338.08	1077.53	653.19	1644.21	733.45	244.04	1389.32	1008.11	508.84	10374	6499	1526	11738	7590	1663	11013	7487	2612	6404	6073	784	14118
Vaccinated	2424.62	2125.15	1097.54	1878.33	1206.02	826.69	1954.77	968.87	889.24	1888.52	1087.48	349	1161.89	991.7	765.12	2102.65	1913.11	511.73	2391.31	1250.46	771.6	1483.09	1277.95	786.55	1599.25	1055.83	492.07	1712.05	1138.55	387.1	1652.81	1582.55	270.87	1162.09	1038.02	465.84	12169	10971	3248	10964	7973	857	9890	7380	1969	12472	11187	2819	9771
Vaccinated	1994.19	1605.41	642.99	1613.52	1276.73	931.67	1272.17	501.96	494.69	1630.24	1023.4	356.63	1969.37	1758.67	1041.83	1424.44	1213.63	369.82	2316.76	1932.9	996.58	1972.03	1303.39	695.99	2191.1	1647.57	315.78	1185.08	891.89	360.74	1525.78	1519.42	247.19	1907.69	1774.27	886.97	10843	7094	3771	10136	5319	2624	11195	7980	2492	14811	13507	2147	13545
Vaccinated	2011.85	1677.86	943.68	1907.31	1114.43	960.34	1765.72	849.94	476.37	1509.4	1185.25	383.36	1652.48	1512.92	1026.02	1702.38	1658.88	682.32	2196.64	1623.81	1043.14	1540.86	925.9	459.45	1594.38	659.29	596.45	1168.23	830.61	403.64	1377.96	1199.41	193.77	1951.58	1681.3	960.91	10609	9378	3031	14708	11464	1569	8475	3758	2689	13379	12817	879	10599
Vaccinated	2249.09	1557.58	610.87	1989.11	984.16	785.68	1377.65	833.21	317.47	1889.27	1178.75	412.31	1819.33	1531.34	1077.66	1237.84	1137.11	981.8	2365.6	1828.29	743.01	1490.87	1422.74	719.37	1110.54	751.82	247.8	1775.93	1487.36	690.48	1663.54	1501.24	257.1	1947.92	1166.38	925.71	11932	10076	1129	10268	8032	932	10145	5935	2138	6216	5778	1261	8779
Vaccinated	1715.5	1245.74	782.4	2083.39	923.67	674.01	1953.12	1631.41	855.91	1444.97	1083.47	358.74	1698.76	1408.31	1064.26	1372.4	1159.72	894.75	2463.02	1761.33	999.55	1971.14	1749.25	835.68	2045.61	1616.39	692.19	1617.4	920.47	351.25	1639.1	1125.5	169.37	1901.53	1720.83	696.29	9133	7797	1538	14362	10396	699	10561	5258	2027	12027	9815	2612	11241
Vaccinated	1937.05	1239.97	717.75	1565.43	1055.57	976.28	1375.29	944.66	289.28	1633.06	1238.39	478.22	1944.33	1763.21	1073.91	1560.9	1268.22	1092.63	1917.23	1814.69	717.99	1966.07	1760.35	808.72	1819.24	1285.74	308.56	1623.86	1081.99	609.97	1624.86	1167.25	226.25	2092.4	1565.12	941.37	9012	8654	3462	11846	7479	2290	9300	4603	2924	12350	11443	1642	12355
Vaccinated	1712.38	1462.21	659.89	1659.11	1284.14	757.03	1799.91	1319.27	426.18	1604.87	1232.76	496.45	2086.19	1895	1023.89	2139.29	1910.85	974.56	2226.47	1251.88	1036.11	1459.19	1388.03	630.42	1963.26	1618.62	348.9	1628.19	919.91	303.03	1565.83	695.68	169.15	1403.28	964.55	584.33	10890	8640	2940	9418	7456	1425	7845	7038	2178	12143	11915	2991	14449
Vaccinated	1544.3	1369.19	1092.07	2088.02	963.68	657.74	1946.74	1111.99	868.21	1941.69	1022.3	454.12	1804.52	1541.6	765.72	1610.53	1350.74	1043.16	2475.93	1647.54	1028.58	2151.8	1458.15	711.6	1090.54	974.2	632.49	2065.14	1364.21	574.88	1566.32	734.65	275.76	1363.46	1033.32	572.14	11446	10953	3714	12339	9064	1345	10731	5567	2864	10385	8454	1320	14503
Vaccinated	2407.36	2022.94	937.99	2166.2	988.32	688.4	1398.5	594.31	412.44	1964.75	968.35	356.51	1557.59	1373.19	1028.08	1276.15	1117.64	550.02	2522.77	1389.56	721.39	2195.38	1151.44	643.28	1042.85	880.56	612.2	2017.67	999.91	291.58	1691.02	775.95	291.47	1956.57	1230.11	756.07	9812	8818	1366	12739	5982	2924	10630	6838	2527	10227	8404	1837	10911
Vaccinated	2035.64	1380.26	679.23	1741.49	1249.73	891.66	2114.83	1162.47	869.22	2012.1	994.93	402.23	1874.09	1634.44	990.37	1753.71	1406.76	900.68	2196.89	1928.79	722.04	1833.15	1370.46	789.17	1733.7	805.58	678.34	1727.75	1461.13	705.66	1666.69	766.45	289.35	1565.55	1267.87	637.26	9542	8717	2310	10734	4726	2805	11681	6785	2307	12464	10929	1643	11644
Vaccinated	2443.4	2116.45	638.1	2188.58	1122.21	726.99	1434.39	1144.75	260.08	2164.86	958.99	432.85	1162.85	1042.91	599.28	1189.91	982.34	795.7	1809.01	1822.52	906.27	2166.36	1489.17	594.72	1113.88	493.95	645.53	1535.73	1385.38	548.33	1311.57	687.49	217.77	1369.16	1184.69	795.13	7373	6863	2396	11063	9428	185	10254	7311	2483	8186	5124	2715	11171
Vaccinated	2411.07	2260.23	1070.45	2060.43	1000.6	942.06	2440.24	2126.03	810.72	1651.23	993.71	435.17	1408.32	1371.16	1057.38	1969.43	1660.7	748.6	2314.5	1503.65	796.27	1831.19	1495.76	872.46	1607.88	1158.63	292.03	1162.94	834.31	449.85	1425.34	1051.8	165.09	1367.99	1093.6	485.52	8646	7542	1772	10283	9244	1550	9362	6795	2811	9234	7000	2945	7358
Vaccinated	2228.67	1981.03	690.21	2047.71	1240.3	855.36	1408.34	1012.66	747.35	2285.59	1080.83	376.17	1335.13	1148.47	994.28	1291.54	1166.86	953.62	2310.92	1882.89	779.63	2197.99	1170.78	830.09	2053.08	460.92	372.41	1218.97	1029.63	686.71	1162.54	777.26	183.49	1864.09	1577.43	616.58	12131	11831	5019	12325	11056	2361	8209	7960	2145	12604	10671	2865	8313
Vaccinated	2576.04	1935.03	1128.6	2071.93	1254.91	677.48	1471.18	1086.12	427.97	1953.99	948.86	447.15	2101.89	1957.02	861.07	1296.8	1129.19	749.15	1749.24	1334.47	878.26	1897.54	1352.29	547	2260.35	509.57	561.19	1919.22	1130.93	468.98	1528.58	699.28	298.33	1970.75	1209.37	996.46	11252	10885	916	12978	10063	2633	11429	6928	2375	12698	11207	2403	5678
Vaccinated	2534.04	1900.36	1027.64	1757.28	1391.6	661.3	2361.51	1947.33	337.59	1751.25	959	448.31	1578.35	1408.05	552.17	2122.67	1879.66	707.9	2281.73	1283.96	769.56	1465.12	1213.8	751.72	1478.26	786.2	442.18	1910.34	1312.72	347.64	1661.96	516.76	197.74	1552.4	1403.02	953.48	13143	12094	1464	9519	8078	2260	9223	6346	2577	11691	10013	1655	7686
Vaccinated	2426.93	1584.05	799.84	1840.9	1174.57	779.74	1983.95	1140.73	491.56	1842.06	942.22	466.2	1389.22	1056.22	785.05	1673.07	1460.65	688.73	1834.43	1588.72	857.7	2098.3	1451.34	899.9	2183.04	1631.81	354.68	2003.54	1231.91	716.47	1266.22	722.41	253.45	1177.15	946.08	864.04	11891	10438	3650	10777	9322	2437	10778	7917	1987	7124	6053	2545	7491
Vaccinated	1555.59	1311.34	1023.26	2113.5	952.1	758.68	1440.03	998.01	589.32	1736.72	1204.51	401.36	1094.9	945.94	762.27	1500.76	1415.57	889.44	1929.36	1706.72	950.09	1686.59	1203.55	629.95	1794.66	1019.7	741.13	1536.91	985.83	586.82	1621.93	1376.23	273.45	1582.86	1338.83	541.9	9169	8899	769	10382	7814	2774	8047	6676	2670	13386	11985	809	11230
Vaccinated	1819.82	1697.15	884.56	2092.76	1078.82	994.21	1413.23	827.13	167.37	1753.12	1080.22	336.84	1736.59	1549.31	838.38	1202.04	1035.93	733.86	2269.24	1797.71	752.74	2115.71	1458.54	651.4	2270.99	1838.13	440.93	1391.76	1090.88	714.66	1340.43	641.25	184.97	1646.41	962.2	950.76	13315	12276	5253	9541	8002	341	9192	6324	2541	13011	12955	1364	11818
Vaccinated	2460.88	1854.46	1016.4	1906.88	1319.72	883.7	2497.81	1805.82	136.43	1867.56	1171.82	455.26	2229.23	2071.13	839.42	2156.4	1852.92	999.06	1947.24	1359.15	903.58	1827.92	1263.82	622.68	1595.94	1026.22	704.22	1993.25	970.45	342.95	1694.48	1423.86	198.26	1243.01	1076.46	888.32	6609	5857	5209	8556	7188	892	8472	6816	2885	12959	10784	896	12154
Vaccinated	1838.99	1292.6	886.94	1764.01	1101.01	902.6	2107.31	1915.45	203.64	2077.03	1046.62	443.12	2103.41	1919.67	914.74	1300.64	1187.86	669.26	2092.43	1298.91	724.34	2008.51	1475.18	654.22	2064.62	638.06	593.39	1442.14	958.91	566.13	1570.02	574.51	236.76	1634.77	1450.04	671.39	10655	9715	4284	10835	8409	2448	11911	4382	1994	14498	12947	1019	6547
Vaccinated	2093.89	1837.59	1215.02	2048.71	1351.72	966.84	1948.31	948.37	134.46	2174.51	1071.53	489.36	1880.86	1691.19	568.89	1604.13	1553.49	424.5	2493.64	1469.38	985.21	2005.8	1334.09	551.7	2033.9	1117.65	472.26	1731.63	1083.19	340.08	1664.62	1401.02	194.51	1799.47	1584.62	559.25	8943	7512	1411	13299	9899	387	10424	6297	2776	13832	10773	858	10696
Vaccinated	1541.57	1128	920.8	2046.83	1384.89	668.99	1461.19	539.2	424.89	1969.77	852.17	419.15	1685.35	1314.97	900.83	1843.55	1401.05	970.48	2427.29	1681.19	789.07	2150.58	1038.03	707.88	2064.67	418.84	418.74	1709.15	1280.56	293.53	1316.94	1200.96	257.32	1888.97	1694.58	553.44	10062	9985	4166	14601	11532	2307	10048	6010	1987	7480	6597	497	8385
Vaccinated	1544.38	1282.05	515.41	1452.89	1092.12	800.19	1382.68	916.6	372.92	2188.22	1088.56	449.2	1147.03	945.84	826.87	1882.08	1629.66	933.14	2065.77	1821.52	847.79	1604.59	1303.23	555.04	1414.13	922.88	545.97	1222.63	1038.43	321.75	1430.54	718.99	226.08	1845.37	1502.86	676.77	7351	7183	1386	9562	6896	1543	7871	6639	2353	12038	10563	2627	12681
Vaccinated	2039.17	1392.09	527.08	1626.54	968.23	654.8	2293.27	1414.2	145.55	1967.19	1150.97	481.13	2393.48	2173.46	823.46	1927.46	1571.42	1065.11	1841.9	1668.64	786.91	1803.1	1130.1	847.16	2062.19	1794.99	569.12	1941.59	1300.43	442.96	1407.31	1139.39	241.31	1503.35	1258.85	760.67	10935	9490	2751	12594	5266	1213	8853	5520	2341	8399	7731	1590	7189
Vaccinated	2476.97	1810.61	961.49	1999.46	1388.53	784.29	2207.33	723.97	311.88	2085.38	1272.99	373.12	1133.04	966.06	722.12	1961.24	1109.19	854.53	2036.99	1232.92	847.29	1793.48	1486.31	760.62	1302.37	1090.07	657.58	1790.37	1285.2	701.38	1635.39	1418.42	242.92	1255.06	1125.49	630.18	11289	10852	1949	9164	7295	2004	7940	6375	2344	9357	7748	2272	12603
Vaccinated	1858.42	1547.42	928.42	1969.32	1352.38	684.73	2270.57	1298.51	764.55	1538.38	1136.45	376.31	1713.63	1505.77	560.42	1306.09	1100.26	710.46	1693.77	1343.26	689.1	1876.55	1411.31	713.58	1127.3	981.33	533.52	1495.53	1389.81	344.12	1467.83	1408.02	162.71	1311.38	1021	598.79	8341	7853	5404	11014	10000	476	8229	7961	2633	12243	10920	1058	6395
Vaccinated	1685.31	1285.94	1123.07	1982.44	1363.16	674.37	2451.56	1296.85	421.3	1455.76	1145.31	354.01	1103.83	984.27	1059.53	1197.14	944.47	590.52	2473.36	1917.47	1024.36	1905.85	1407.7	745.94	1888.89	820.18	601.81	1323.99	994.91	586.58	1613.82	1412.86	254.83	2167.88	1986.34	781.61	12903	11451	5201	11502	5719	2188	8619	4552	2763	6897	5523	653	13663
Vaccinated	2345.14	1892.1	514.82	1883.79	913.95	471.65	1937.77	1319.81	820.45	2103.85	1040.59	453.73	1865.05	1270.25	569.6	1901.38	1792.73	1180.26	2005.5	1621.38	936.14	2038.12	1493.71	769.73	1384.24	1166.83	376.96	1660.61	991.93	699.66	1604.36	1542.78	201.57	1516.93	1174.48	646.88	13837	11641	3226	13486	7455	1979	9861	7425	2895	14585	12737	2875	12579
Vaccinated	2340.46	1717.8	819.37	2119.32	1173.76	664.28	2060	1726.08	376.15	1849.8	1164.6	468.47	1497.78	1127.6	1095.04	1520.9	1326.34	893.77	2081.93	1172.89	907.1	2096.71	913.62	466.13	1169.45	1070.52	633.08	1542.42	977.08	585.47	1636.96	1558.07	292.6	1841	1676.12	894.53	6488	6046	4330	9696	7863	869	11345	7715	2942	7878	6285	1782	13770
Vaccinated	1530.34	1154.54	692.95	1921.42	1380.62	811.57	1829.98	1120.44	419.39	1569.29	1238.57	447.57	1238	1069.61	834.69	1660.23	1421.94	1062.56	2421.03	1347.26	689.94	2165.45	1400.36	599.16	1959.19	436.05	365.5	1285.38	906.68	768.96	1476.83	1164.35	274.68	1705.75	1552.92	679.81	11863	9907	1491	13772	10336	276	8682	6132	2472	13899	12198	1377	13403
Vaccinated	2222.92	1805.27	1149.18	2017.2	1057.54	821.39	1722.39	1372.56	255.6	2055.98	1216.34	407.97	1662.76	1367.6	639.16	1333.5	967.88	690.4	2144.13	1453.15	731.46	2065.41	1439.35	570.45	2193.77	1444.76	658.51	1465.26	1087.73	341.82	1502.05	1420.19	257.98	1559.58	1414.09	919.08	9073	8271	4330	9147	5292	2220	10265	5466	2947	10166	7206	2657	10207
Vaccinated	1575.99	1372.6	1162.24	2090.35	924.1	731.3	1766.12	1003.16	221.92	2236.01	793.18	404.14	1230.88	1108.05	725.2	1257.83	1013.4	795.66	1982.33	1848.64	715.3	1964.08	1214.43	533.83	1140.86	839.7	483.09	1534.91	1042.28	297.59	1612.46	1378.77	211.82	1759.69	1604.71	971.72	13575	11565	1364	13784	11389	324	8790	3930	2620	12499	10068	925	9278
Vaccinated	1729.88	1583.41	914.43	1897.44	946.68	598.65	2347.51	1928.17	219.24	2091.46	987.45	449.99	2167.53	1823.08	1062.08	1969.92	1664.2	1054.81	2270.1	1718.81	934.41	1992.29	1275.35	699.15	2050.9	1767.24	658.03	1426.05	1187.31	396.71	1650.87	1397.58	197.26	1685.91	1235.98	596.9	7901	6482	2673	8610	6939	673	10349	4185	2388	14915	12274	2141	14906
Vaccinated	1944.53	1525.37	646.36	1858.62	1208.65	747.44	2302.29	1949.26	999.32	1710.54	1246.2	476.4	1988.21	1758.62	1059.72	1195.76	888.16	538.66	1724.95	1738.93	912.19	2180.24	1271.32	812.59	1969.96	710.64	263.13	2011.58	1232.46	754.64	1454.97	1254.43	260.09	1365.42	1027.25	545.66	12354	11326	3388	12373	11105	1161	11732	5773	2211	7547	5853	2098	9493
Vaccinated	2295.65	1731.89	511.58	1912.09	1215.79	953.98	2253.46	1219.23	370.56	1890.63	1157.7	499.35	1324.15	1128.59	973.61	2035.98	1772	1057.14	2473.85	1800	766.64	1328.26	1155.73	687.2	1772.83	735.38	659.12	2023.22	1214	539.25	1144.96	1065.85	183.85	1445.26	1398.04	837.41	12788	11499	4436	8103	7299	2077	8759	6372	2385	11708	9855	2029	5314
Vaccinated	1992.56	1643.59	1120.47	2125.24	1174.83	658.73	1453.27	576.69	393.17	1949.07	1140.79	410.15	1530.5	1236.82	1057.47	2099.33	1714.49	916.26	2247.63	1639.97	799.22	1669.52	1416.14	676.48	1208.76	1070.49	570.04	1881.62	1120.04	637.49	1632.67	1213.33	233.44	1107.33	1095.78	868.72	9985	7604	3406	7571	6204	2120	11190	4428	2804	11750	8935	1284	9476
Convalescent	939.26	868.93	604.14	937.63	712.71	590.43	547.83	668.46	308.53	369.81	353.69	198.05	711.55	628.2	349.65	538.92	480.9	212.26	1746.1	1008.65	649.62	1654.75	1118.29	812.53	585.3	74.61	91.7	770.46	313.46	157.45	851.3	528.23	203.91	735.14	683.54	224.24	11237	4782	3021	4544	3247	983	3515	2557	940	4104	1900	678	5474.39
Convalescent	783.87	713.35	401.65	968.95	781.95	686.86	616.64	654.57	320.31	553.45	237.78	188.77	834.54	427.13	333.74	975.45	809.19	204.08	2007.68	1224.81	448.4	1467.32	864.76	854.07	667.51	115.49	11.26	795.29	361.42	48.2	844.96	699.1	236.32	979.09	842.26	67.54	11840	4640	2989	6417	2442	1014	3881	2910	685	4452	1949	755	6876.61
Convalescent	1072.73	693.2	774.86	1059.17	671.28	467.81	486.5	731.54	236.36	457.08	264.3	180.76	749.99	439.17	299.88	844.89	412.34	167.71	2083.83	1085.8	433.62	1359.87	1040.02	699.02	720.67	257.83	118.33	593.03	282.2	72.24	1135.01	554.5	253.08	561.84	383.75	107.83	11893	4431	3987	4812	2397	1256	4280	2861	731	4053	2355	656	5083.39
Convalescent	910.99	750.71	529.71	1147.87	791.57	578.74	936.72	501.19	231.21	392.47	87.02	294.47	723.32	424.3	270.29	559.24	414.31	113.24	2023.47	1180.28	681.07	1180.03	1130.82	473.43	669.16	218.81	128.39	735.39	258.5	46.33	985.59	884.8	190.05	942.74	466.32	137.67	9731	5405	3748	3927	3315	965	4110	2154	932	4233	1704	550	5397.83
Convalescent	1061.23	769.52	603.58	1137.89	780.11	463.16	590.52	738.16	316.36	692.14	371.4	201.03	652.59	514.26	364.31	968.27	752.02	137.76	1654.56	1029.74	516.31	1635.96	1167.66	766.01	557.22	202.61	19.27	231.43	161.13	178.86	806.21	489.03	151.97	684.11	609.74	130.05	11551	5218	3876	5135	2443	1094	4426	2376	702	3405	1798	564	4842.79
Convalescent	1359.12	714.42	455.55	1068.43	708.51	868.74	555.24	634.74	287.22	653.16	487.12	269.5	957.86	694.94	222.69	921.17	627.55	59.93	2275.81	1416.94	701.22	1535.88	1266.49	694.93	560.55	97.92	133.81	384.77	66.61	107.01	685.99	802.67	132	1088.62	626.79	166.79	11307	5702	2924	4268	2372	1469	4270	2617	817	4898	1889	634	5231.69
Convalescent	1254.53	823.96	676.51	1065.49	857.85	858.22	669.9	633.09	332.19	446.25	185.72	201.97	881.85	650.95	296.35	481.04	335.56	286.11	1833.57	1200.56	709.32	1233.64	931.21	685.54	723.64	459.77	43.91	750.62	94.47	147.38	660.76	622.13	258.91	997.16	559.49	174.43	10259	5194	3201	4930	2716	1266	4772	2428	639	3393	1986	492	4843.58
Convalescent	826.28	579.84	745.96	940.93	673.92	842.19	865.37	571.42	276.5	654.66	214.36	290	659.21	640.64	324.39	403.65	385.26	247.38	1897.88	1181.78	510.01	1509.23	1073.87	820.79	550.41	300.31	58.14	483.55	396.36	44.27	601.89	851.48	383.95	833.75	532.2	109.6	8439	4470	3923	5613	3427	974	4027	2569	704	3900	2449	523	4483.58
Convalescent	1328.03	819.65	583.06	1107.56	777.47	634.54	835.33	565.07	326.1	600.73	116.93	215.67	672.91	641.79	276.01	623.8	609.86	252.99	1571.84	1115.43	738.95	1669.75	1274.51	580.53	679.64	473.67	38.63	493.3	171.4	84.06	805.47	842.35	371.63	791.11	529.18	250.44	9359	5132	3765	6376	3270	1396	3787	2329	748	4438	1941	514	5534.79
Convalescent	1102.74	780.39	742.3	869.3	668.31	603.29	923.32	660.78	348.58	622.85	423.5	264.97	713.19	487.06	268.84	900.18	514.61	276.91	1556.52	1354.3	540.41	1478.36	1139.94	855.67	702.43	278.25	122.29	284.33	109.94	128.82	695.79	679.48	310.78	1043.26	976.16	110.77	10013	5165	2951	4465	3126	1009	4991	2305	980	4058	2122	732	6672.11
Convalescent	1098.54	655.93	602.04	1132.73	916.2	889.43	872.38	653.59	265.16	475.18	150.29	279.26	967.8	690.3	294.14	844.31	636.85	252.01	1982.44	910.67	572.68	1271.15	935.32	873.46	659.98	272.92	17.18	764.59	274.65	49.27	921.49	700.37	324.43	822.54	367.42	218.9	11642	5857	3024	5277	2418	997	4825	2188	996	3931	2276	623	5205.59
Convalescent	1205.06	773.1	703.23	964.54	795.14	646.09	482.23	570.85	256.52	418.73	273.57	195.83	876.56	453.05	222.78	801.26	460.2	295.08	1916.59	1434.96	588.33	1149.37	1165.75	806.99	871.42	136.93	199.23	515.55	271.38	30.42	565.83	683.56	352.82	637.39	415.57	157.45	11733	4820	3828	4443	3325	931	4019	2200	911	4833	2387	667	5137.79
Convalescent	1373.62	696.3	494.12	1133.47	778.29	532.93	546.74	723.83	241.06	554.72	473.9	294.66	972.62	666.85	278.97	840.36	743.84	151.85	1522.91	1329.01	739.43	1613.03	995.21	574.77	769.1	110.04	146.71	516.37	203.29	195.35	1000.36	787.27	337.09	822	807.67	100.65	8848	5666	3717	6466	2284	1197	4829	2236	634	3600	1929	522	4485.72
Convalescent	807.94	510.16	662.81	1145.2	761.34	872.48	537.64	736.32	243.42	535.29	210.2	291.51	618.47	659.21	125.65	522.98	435.76	225.64	1983.25	1251.61	658.48	1458.66	1271.9	844.36	840.2	178.07	71.13	633.1	139.53	32.57	595.25	728.52	456.91	870.13	568.95	155.41	11095	4591	3139	6162	2403	1222	3693	2318	907	5334	1969	708	6859
Convalescent	1166.83	539.94	737.09	801.53	746.37	767.92	720.26	656.32	261.22	383.94	293.02	247.49	871.13	571.62	157.33	860.42	644.05	253.35	1830.49	1419.04	536.28	1363.13	1012.44	569.77	850.18	300.86	109.4	489.31	263.63	82.19	1157.24	870.88	363.28	767.26	372.66	284.87	9764	5551	3408	4795	2311	1488	3840	2187	682	4247	2027	549	5869.52
Convalescent	984.31	781.52	614.03	1114.87	700.03	821.08	877.12	742.8	288.71	546.36	293.34	274.35	798.64	606.31	235.41	431.88	338.31	70.69	1861.81	1103.12	639.71	1501.08	872.47	463.2	695.49	367.58	163.52	252.37	319.91	138.97	1120.47	661.26	170.26	615.08	360.62	130.98	8568	5218	3548	5606	2733	1433	4063	2323	770	5352	1878	536	6353.61
Convalescent	874.73	650.53	732.91	1081.5	891.1	755.51	480.02	610.5	301.06	534.05	312.55	282.44	718.13	495.47	215.43	446.78	393.26	215.09	1971.11	828.28	792.72	1480.53	992.09	613.62	705.63	462.42	57.88	692.61	266.97	51.38	638.12	618.41	303.34	1054.99	801.3	258.18	9567	5040	3945	6219	2990	917	4508	2865	884	4036	1873	744	6799.3
Convalescent	1058.25	789.81	606.55	826.5	664	811.35	531.42	566.77	324.75	542.77	473.28	178.51	940.11	458.77	235.97	545.55	459.38	141.59	1482.72	1282.94	578.97	1113.33	892.46	895.65	893.37	266.6	156.65	397.11	343.19	108.83	828.29	597.16	284.82	643.03	499.49	131.93	8914	5669	2929	5944	2282	1319	4843	2477	711	3476	1768	566	5578.79
Convalescent	1108.83	749.42	462.41	812.2	862.51	766.4	521.98	648.38	258.44	539.28	341.11	249.49	720.05	488.8	348.94	828	610.66	212.85	1446.26	1416.62	555.67	1119.29	957.27	687.79	505.74	475.49	127.37	358.32	321.43	146.23	941.16	654.58	436.54	1020.28	701.86	103.51	10256	5559	3095	4502	3272	1433	4711	2874	898	5422	2450	562	4959.96
Convalescent	1076.25	782.87	460.39	985.19	859.1	781.91	893.98	649.98	302.49	350.23	326.17	184.68	821.57	537.66	329.14	739.23	502.59	75.73	2042.33	1261.43	509.54	1215.42	1119.51	798.86	701.17	174.5	148.13	264.19	182.54	156	1012.47	870.12	430.23	942.92	878.2	181.75	9912	4749	3079	4248	2305	1122	4994	2808	970	4882	1776	541	5245.18
Convalescent	865.38	648.54	730.31	914.77	951.46	613.81	676.04	600.69	259.42	641.61	264.31	205.34	858.45	520.77	122.74	613.54	526.05	272.85	1840.55	1483.66	795.34	1135.07	940.44	716.82	607.4	315.38	185.41	564.05	138.7	132.94	785.8	469.28	415.09	976.75	423.79	182.96	9749	4374	3737	6100	3207	1417	4442	2511	858	3835	2005	793	4816.18
Convalescent	901.61	649.01	500.62	888.56	667.46	555.79	491.41	613.05	326.81	533.1	351.97	220.16	991.7	479.64	302.78	432.05	348.26	147.08	1961.26	958.37	732.19	1207.43	1026.02	899.99	540.95	365.1	92.39	411.95	197.58	105.82	765.23	457.86	323.48	588.03	452.76	269.65	8991	5218	3025	4943	2864	1352	4638	2958	603	4183	2453	618	4740.1
Convalescent	946.37	557.01	479.64	846.71	969.17	524.37	907.46	588.76	283.39	347.44	164.66	214.53	801.24	652.21	152.4	880.91	721.68	96.42	1681.67	1481.34	780.62	1664.81	851.96	643	785.66	275.66	83.34	742.08	311.28	182.95	1033.26	686.11	327.25	628.94	588.53	140.43	8567	5198	3679	6491	2750	1422	4310	2579	800	3564	2421	633	5248.35
Convalescent	1239.98	731.13	647.78	934.01	792.43	686.77	922.84	737.52	267.81	244.72	138.76	277.35	789.76	500.09	290.2	893.64	676.41	167.5	1773.74	1250.46	526.09	1696.7	1104.16	770.54	791.95	393.28	132.82	484.87	140.81	117.71	675.81	790.61	428.16	1009.19	909.77	146.35	10252	4458	3055	6034	3342	1242	4112	2396	666	4272	2122	481	5166.52
Convalescent	1144.29	747.07	649.45	1114.49	753.83	774.16	555.78	617.17	280.93	628.56	261.92	287.18	804.08	677.14	321.44	841.52	762.8	47.21	1712.21	873.47	774.61	1447.29	930.53	601.46	617.79	364.97	193.77	617.1	80.69	189.3	642.99	497.57	466.83	628.25	599.92	100.11	9304	5131	3345	4401	2736	1420	3770	2479	615	4327	2275	737	4621.88
Convalescent	1104.07	537.38	431.91	1076.57	776.96	840.84	535.53	640.7	264.61	508.83	263.51	260.75	619.29	573.19	236.5	745.7	368.03	109.38	1882.97	831.64	572.62	1546.85	950.51	791.58	880.11	409.82	170.78	584.49	75.61	51.6	1102.2	884.95	493.52	609.22	528.15	197.67	9032	4801	3857	6039	2404	1480	4705	2924	611	4174	2192	790	4630.47
Convalescent	1254.65	557.35	410.64	916.6	843.31	782.83	499.05	577.13	253.46	528.74	477.97	170	644.79	558.99	257.89	812.99	735.28	283.74	1434.83	1218.38	547.85	1427.03	1030.4	798.1	618.9	204.5	180.78	411.07	125.92	165.42	828.76	566.31	366.98	671.66	488.05	282.07	10157	5112	2802	5387	2806	1319	4077	2560	673	4005	2389	710	4338.32
Convalescent	1023.91	747.34	738.8	964.81	847.74	466.31	724.01	532.3	240.96	524.37	349.31	281.74	681.77	485.07	277.93	777.44	720.44	133.87	1871.96	1061.3	576.12	1328.27	1065.91	471.8	641.31	323.19	42.01	326.25	93.96	154.97	817.22	503.86	372.43	915.1	665.85	84.35	9467	5710	3928	4091	2204	1201	3717	2695	684	5343	2479	686	6117.38
Convalescent	890.22	536.98	757.26	785.13	692.9	757.29	486.79	599.86	232.68	273.38	238.39	224.58	730.38	447.83	138.09	610.66	485.18	180.07	1424.6	733.53	654.57	1640.29	1016.56	743.06	793.02	365.4	74.3	799.88	332.5	111.79	909.39	605.26	428.86	851.63	787.61	187.1	10619	5455	2830	4311	2961	1051	3978	2619	601	4547	2399	496	6097.84
Convalescent	1080.95	849.99	576.64	947.19	652.27	694.26	681.88	735.34	331.84	590.33	348.15	199.11	840.14	624.88	316.54	983.59	830.24	273.66	1909.86	1222.81	787.78	1136.59	993.24	744.46	870.91	77.81	107.86	441.77	65.74	153.77	1143.98	456.4	216.22	708.8	535.48	251.22	8852	4266	3364	5176	2521	1419	4934	2968	887	4771	1992	683	6313.63
Convalescent	1145.47	770.33	766.47	907.58	904.41	537.42	931.46	543.34	249.28	621.3	470.94	190.86	855.01	546.61	348.87	437.7	316.19	67.25	1427.43	1184.91	765.52	1381.52	1195.01	692.94	488.39	251.62	110.88	258.2	312.15	180.87	646.49	576.26	459.01	984.79	383.61	83.3	10487	4725	2938	4726	3177	1072	4923	2611	853	4659	1512	659	4341.78
Convalescent	1087.53	603.33	508.33	1032.22	817.23	814.38	920.94	504.58	235.57	325.96	229.01	287.89	798.79	679.56	233.05	559.91	422.01	67.48	1487.17	840.96	458.82	1262.7	1206.27	862.42	873.9	327.93	163.95	440.45	88.34	113.29	769.97	529.03	286.5	586.72	473	83.89	11352	5860	3992	5961	2177	1034	4518	2313	665	4832	2308	673	6299.99
Convalescent	1351.17	521.97	472.76	790.02	859.1	822.73	700.76	585.25	341.71	303.21	298.41	204.7	831.11	529.09	368.5	749.35	651	167.63	1253.53	1227.37	611.46	1426.61	1022.74	591.84	638.47	432.19	106.49	694.68	324.78	174.67	721.04	682.21	452.92	812.26	656.75	138.26	10717	4784	2859	4855	2582	1307	4722	2794	832	3745	1937	673	6210.06
Convalescent	1022.32	885.15	780.41	1159.45	696.24	744.2	690.72	628.9	95.98	381.5	296.76	261.96	729.38	440.84	220.52	869.36	655.98	232.59	1650.4	834.81	546.7	1115.14	1183.34	880.31	550.58	282.08	174.24	348.68	191.66	145.59	842.85	662.75	424.03	750.95	623.63	115.35	10571	4635	3649	5540	2139	1280	4489	2737	845	5357	1653	697	6601.58
Convalescent	787.71	814.4	794.88	803.45	806.44	799.67	779.41	737.3	316.42	520.14	112.4	234.6	958.41	544.98	255.85	732.11	658.59	56.19	1331.02	1107.07	848.76	1172.97	972.24	738.07	712.86	99.11	54.59	491.02	64.75	119.59	850.72	741.02	456.73	1022.83	862.82	279.41	11842	4970	3324	4287	3281	1254	4741	2320	606	3771	2354	745	5847.24
Convalescent	984.98	739.15	567.72	833.21	674.35	880.31	653.56	738.69	327.31	177.79	206.23	279.18	859.43	668.03	136.79	562.85	401.64	216.4	1473.13	1275.33	483.71	1223.74	845.75	654.92	684.6	375.33	93.09	456.44	137.54	45.68	792.26	655.38	433.32	989.43	518.82	138.91	10401	5986	3250	5352	2586	1171	4644	2601	896	4188	2132	753	6597.11
Convalescent	770.01	500.02	568.26	1062.5	740.41	793.15	707.97	510.75	307.45	502.86	210.79	281.8	685.93	668.66	169.69	559.53	488.71	245.18	1668.55	1478.22	588.93	1604.5	1088.51	610.94	536.9	430.52	192.04	717.77	301.34	48.99	960.47	439.88	392.37	714.76	581.05	240.11	10322	5530	3846	4009	3038	1328	3770	2643	842	5426	2023	747	4908.37
Convalescent	1229.53	855.59	488.01	829.67	870.07	615.45	774.35	609.93	290.97	680.03	439.12	294.74	881.58	596.17	218.88	874.39	786.93	164.3	1838.85	825.74	552.47	1458.78	921.16	726.91	833.06	401.62	48.29	790.11	156	126.86	695.75	738.32	425.55	625.68	456.73	167.94	11766	5809	3868	4036	3089	1006	4983	2794	895	4451	1803	493	6443.54
Convalescent	722.72	651.62	696.05	1144.16	638.21	582.86	814.06	681.94	304.28	495.98	461.23	117.16	631.3	354.01	387.31	836.13	639.92	258.1	2045.28	1303.42	705.64	1266.72	1216.06	684.22	744.5	382.23	112.45	563.98	232.48	57.31	1086.03	747.11	254.99	819.99	656.5	138.91	9185	4976	3781	4802	2845	1092	4358	3222	1137	3143	1590	438	6210
Convalescent	782.69	541.07	412.3	1097.89	819.52	575.18	867.52	865.27	319.61	645.46	431.46	286.54	862.99	625.43	167.79	831.36	531.53	246.11	1974.39	1341.5	494.82	1631.54	1393.04	775.95	519.77	417.33	299.72	618.54	168.45	107.91	1162.03	998.7	293.25	736.22	562.95	180.31	11792	6048	3183	7523	3773	1974	2863	2836	760	3006	1656	352	5941
Convalescent	1259.88	632.21	240.75	1098.94	674.13	419.78	621.85	694.66	393.92	461.11	437.68	183.6	557.12	556.32	155.68	872.76	775.89	170.56	2200.37	1018.91	717.17	1585.16	1260.08	631.43	778.17	343.39	217.98	415.45	174.26	129.19	1061.53	819.38	272.76	915.24	524.36	93.37	10909	5654	3986	7029	2263	1860	4381	2493	774	3191	2567	802	5502
Convalescent	1196.7	908.17	809.37	904.3	868.12	784.28	845.74	665.83	194.77	546.96	494.95	331.18	919.57	383.47	196.33	689.57	448.8	194.82	1220.44	1373.44	890.91	1004.61	903.35	775	882.61	304.41	199.57	742.37	399.5	80.23	1030.63	847.46	274.15	783.44	649.98	240.8	8720	6691	4649	4759	3585	1023	4581	2980	1160	3363	2211	727	6941
Convalescent	845.05	710.85	576.66	1130.04	998.49	863.46	657.03	877.5	343.62	508.81	412.78	295.14	639.8	548.27	245.91	833.76	432.81	190.35	2256.27	1482.71	662.56	1399.66	1061.59	683.28	529.34	320.2	272.05	416.64	347.82	77.7	656.58	561.21	159.84	977.02	758.67	166.23	11445	6132	4047	8832	5998	961	3884	1811	902	5930	2393	762	4612
Convalescent	1218.16	838.36	340.43	1148.74	672.79	562.57	692.93	582.85	250.14	402.37	217.73	152.54	505.21	422.98	195.95	657.61	553.89	298.72	2213	1345.76	481.57	1288.72	1103.73	785.36	717.1	371.4	292.97	461.21	133.49	128	733.39	437.41	154.22	850.73	796.56	194.32	11770	5618	4114	4937	3718	1125	4575	2326	1141	4568	2314	327	4735
Convalescent	1134.51	910.35	608.15	1058.26	910	774.8	760.99	462.21	142.35	466.3	318.81	394.9	684.22	509.25	359.49	429.46	396.39	114.38	1960.43	1255.46	672.9	1571.13	1343.9	499.23	516.04	295.25	109.5	777.09	81.21	182.75	500.09	496.94	393.22	818.89	661.15	222.41	10870	5978	2726	6681	3868	1437	3434	1809	786	5734	2308	712	4916
Convalescent	633.1	507.71	491.06	1121.05	980.01	621.47	845.65	644.54	383.37	408.9	349.18	160.61	770.73	699.04	295.28	938.75	363.67	59.22	1900.09	1368.55	409.58	1058.24	755.57	683.44	727.85	407.22	104.42	661.95	97.41	63.41	750.83	372.79	304.81	699.34	531.12	264.77	10934	5718	3128	8973	3136	1328	4384	2075	955	3100	2592	856	6169
Convalescent	897.99	906.9	558.91	1068.59	690.58	518.4	921.69	710.7	255.26	685.66	411.62	161.33	739.12	485.08	396.4	934.91	622.96	236.31	1617.23	1391.44	886.86	1116.78	985.67	598.55	578.3	486.17	134.25	471.9	255.69	54.76	501.2	455.11	404.44	811.73	676.91	237.86	10930	5219	3023	4157	2344	1674	4783	2101	808	4291	1839	896	4959
Convalescent	1015.16	850.35	787.88	1290.89	536.58	480.55	926.06	802.83	262.91	604.01	583.85	305.29	920.06	609.62	114.08	747.82	477.11	91.64	1784.34	1449.82	976.23	1570.99	1285.97	669.11	596.55	287.81	285.31	690.59	280.94	93.11	1192.37	1002.76	496.54	970.04	893.58	286.27	10569	3883	3282	5915	2259	1824	4000	3096	886	3102	1556	436	6918
Convalescent	1394.64	435.28	376.98	1109.1	640.69	452.41	527.62	810.16	128.57	694.1	168.21	101.84	513.62	472.39	241.47	946.6	462.79	262.76	1653.98	1485.52	921.49	1580.78	1190.25	825.29	550.43	436	104.92	716.33	294.4	83.43	626.58	406.19	163.45	888.1	392.23	237.74	11778	5853	3623	6121	2951	1106	3372	2819	1010	3659	1568	591	3923
Convalescent	1386.12	1001.1	953.86	1101.73	857.16	744.11	754.55	566.49	180.61	622.99	431.3	348.67	657.94	566.06	109.6	415.93	388.92	100.48	2322.76	1327.24	533.52	1680.04	1162.48	749.13	717.44	462.74	152.36	419.25	290.33	73.46	861.32	807.43	213.09	928.79	405.95	153.15	10292	3501	3263	5703	3658	964	4672	2249	945	5932	1758	550	4679
Convalescent	888.14	796.48	603.61	1225.45	902.87	827.08	708.67	823.39	198.05	394.39	332.88	229.83	733.48	538.29	85.15	446.54	335.29	46.72	1859.45	1125.71	937.11	1690.2	1205.26	514.66	879.4	338.38	129.76	488.25	278.65	79.47	1025.37	867.87	434.5	1050.46	427.94	231.42	8905	5699	2551	4823	2696	1037	4450	2706	801	4114	2906	464	5071
Convalescent	1201.32	914.85	835.92	706.45	634	538.83	759.5	875.33	333.18	402.39	142.55	108.87	739.22	655.15	334.43	567.66	410.42	47.09	1433.66	1289.23	665.83	988.19	757.02	600.49	779.33	457.19	262.14	592.61	112.78	158.37	869.38	798.1	350.49	666.31	471.59	148.2	9812	6053	3570	6723	3401	1411	3666	1937	678	4172	2997	820	4840
Convalescent	1216.36	942.07	524.06	966.9	851.78	751.91	644.04	505.02	269.64	683.51	173.84	94.82	930.69	432.74	301.36	654.58	570.5	277.28	2126.51	1449.34	544.26	1372.24	1174.94	803.65	645.98	361.51	60.44	662.7	329.81	130.71	613.91	506	264.5	937.91	822.04	119.32	12485	5722	3269	5013	2882	906	2520	2243	859	5589	2842	858	5188
Convalescent	1187.75	914.33	532.7	1023.38	757.83	702.46	539.35	562.06	204.26	314.07	271.41	114.89	875.63	487.01	190.07	965.54	502.39	285.49	1374.24	981.4	687.59	1171.68	1130.85	815.72	671.94	415.04	156.14	400.28	356.86	40.2	627.22	471.73	134.65	803.51	405.68	189.8	8744	5762	4243	5069	2248	1079	3767	2863	673	5219	2752	447	5911
Convalescent	1082.35	658.24	480.55	1008.91	860.42	784.19	644.65	458.25	342.87	580.24	416.39	328.67	865.23	650.78	197.82	921.19	336.46	102.56	1632.44	1371.37	656.89	943.88	892.65	606.59	689.38	485.86	100.83	735.23	92.76	100.2	599.93	494.4	404.22	1019.62	629.54	63.27	9003	3546	2929	4260	2523	945	4251	3115	1108	4993	2590	411	5828
Convalescent	1207.91	786.74	441.01	1231.62	980.42	768.38	741.31	504.36	250.69	589.58	254.63	186.78	867.56	407.3	286.19	428.19	299.18	68.51	1788.11	1494.12	444.19	967.91	898.45	535.49	608.55	327.38	234.06	574.8	198.83	199.86	848.59	727.89	402.09	991.37	547.01	157.3	8140	6192	2900	6309	3327	1115	3546	3367	890	5084	2285	672	6575
Convalescent	819.34	699.59	251.24	1099.21	890.3	746.42	724.37	661.15	190.59	437.94	350.06	129.52	774.12	384.73	263.65	721.59	634.92	50.42	1821.19	1036.1	844.71	1257.88	1089.67	612.58	652.85	484.74	269.52	409.78	118.31	68.87	1098.87	488.29	178.76	898.02	400.69	110.48	11038	5545	3537	4396	2006	867	4885	3171	1159	3011	1987	551	5199
Naïve	133.66	178.22	172.2	72.24	195.37	225.4	185.76	238.01	222.89	114.51	207.6	69.59	143.27	80.45	184.47	77.8	34.17	20.06	272.61	149.51	112.91	112.91	193.87	50.48	181.05	93.43	100.09	236.31	242.5	144.94	149.95	90.62	177.84	127.68	144.38	145.9	51.13	72.73	146.19	77.72	188.56	63.01	85.67	127.87	64.81	150.78	111.79	47.54	98.52
Naïve	69.69	147.22	137.42	190.61	157.88	79.12	82.09	242.96	232.07	161.64	130.9	105.16	195.79	109.53	248.74	133.1	81.01	73.73	37.86	44.41	26.33	113.75	123.28	183.79	223.4	242.02	66.99	219.36	212.46	101.98	73.25	88.21	114.12	122.65	29.26	74.75	175.49	75.99	55.86	78.82	78.37	194.72	185.41	194.26	56.47	169.76	123.22	196.88	104.57
Naïve	56.09	123.57	74.99	106.63	189.71	248.04	114.32	184.23	172.78	162.65	168.39	188.25	192.54	141.43	63.63	47.82	65.13	116.83	141.89	60.61	87.87	236.83	56.96	167.6	115.22	102.41	197.9	140.16	177.1	139.53	233.39	80.26	193.63	136.58	53.96	31.06	59.7	55.83	198.16	50.29	125.13	145.45	67.3	75.89	174.23	49.78	141.81	132.15	57.34
Naïve	137.15	147.42	98.83	164.51	226.67	92.08	94.43	186.75	114.12	198.92	116.48	76.45	107.51	192.7	71.66	86.77	145.67	105.86	118.94	85.1	112.39	84.53	226.93	154.24	211.89	234.84	249.62	39.54	103.22	53.24	163.74	169.55	48.61	31.47	63.14	38.87	150.61	113.64	114.62	93.89	163.79	72.53	192.02	124.68	119.11	109.87	121.26	170.98	138.92
Naïve	183.07	170.07	153.88	102.39	181.28	70.77	214.31	94.33	202.65	168.82	128.85	157.66	155.79	135.15	228.57	107.24	146.34	66.98	160.49	136.57	195.4	126.17	103.34	88.13	173.51	237.87	57.06	223.73	227.23	244.25	181.74	216.78	233.09	23.64	100.8	87.13	58.08	144.68	198.26	20.22	159.99	58.87	62.83	173.29	36.68	159.55	97.6	183.01	176.79
Naïve	114.05	186.67	117.32	124.41	218.98	96.55	249.27	86.36	71.4	221.08	90.24	84.87	94.85	145.9	132.39	94.55	108.48	107.69	25.46	122.27	170.19	63.31	178.4	204.67	215.8	66.68	171.54	218.33	157.88	80.62	191.97	112.84	114.26	28.62	146.75	77.54	112.93	65.66	126.77	110.28	138.37	129.16	66.71	117.73	80.82	81.84	196.2	95.7	31.07
Naïve	53.33	87.45	172	112.09	94.63	74.73	165.77	66.24	158.34	61.91	102.33	125.6	198.46	78.07	209.74	27.17	113.49	39.12	107.37	192.2	127.63	88.53	114.32	90.48	72.86	113.69	78.42	147.89	225.98	119.35	158.96	84.1	202.61	112.88	84.89	126.34	188.03	128.66	30.78	133.97	51.22	25.8	38.16	60.31	157.65	128.46	46.59	157.27	69.93
Naïve	146.75	159.09	129.16	243.22	71.7	184.85	106.48	185.56	90.79	149.17	238.12	162.58	109.44	103.1	172.4	49.92	55.78	126.89	148.15	46.6	21.63	152.97	195.4	152.97	128.98	219.94	91.81	190.81	57.81	125.01	191.65	235.53	45.89	110.43	23.6	129.22	48.72	181.28	119.81	108.37	112.6	144.22	111.3	38.81	90.67	135.86	104.49	20.31	30.62
Naïve	55.34	155.96	109.73	108.29	214.11	140.76	232.26	68.07	247.89	238	234.14	197.56	60.19	80.52	54.22	45.43	34.82	145.5	39.42	86.49	161.28	120.34	228.55	110.02	228.59	70.29	182.26	170.32	89.76	239.42	238.26	144.95	73.28	135.58	21.2	61.43	172.76	166.89	20.16	54.47	99.53	197.77	23.64	144.18	178.61	97.99	193.32	75.26	26.81
Naïve	96.07	161.98	174.44	191.15	176.16	248.13	99.89	142.09	231.56	114.84	75.31	165.79	79.24	188.77	59.24	61.4	138.5	122.77	26.95	148.21	168.56	198.55	67.63	157.86	208.48	162.17	167.18	222.62	148.16	75.33	126.24	80.49	41.62	116.6	129.95	21.72	135.26	172.03	25.12	73.54	85.61	123.41	28.07	138.34	72.76	74.17	99.49	85.52	153.23
Naïve	121.86	70.57	52.09	138.07	116.21	139.45	224.53	222.04	203.74	152.35	104.79	78.92	100.78	197.98	236.62	63.3	46.7	66.32	196.68	142.24	58.74	184.78	149.58	83.21	68.92	168.86	143.47	242.14	205.21	245.17	40.08	181.38	100.42	87.27	96.95	76.63	150.03	55.97	149.32	92.55	76.57	160.81	55.7	107.93	36.66	86.4	112.73	147.7	133.12
Naïve	190.97	57.83	141.69	140.83	183.65	78.02	82.05	113.07	54.98	145.84	249.5	191.44	150.36	141.81	215.45	20.04	110.21	96.93	192.62	143.03	151.74	231.8	120.16	115.19	66.74	233.79	207.2	235.18	175.82	64.99	130.13	244.28	100.32	92.23	66.32	22.03	71.03	22.79	105.18	143.17	30.15	20.95	146.05	118.99	152.92	88.43	110.22	154.19	181.48
Naïve	61.85	106.52	128.24	82.79	161.79	212.25	68.36	158.64	126.31	143.36	78.94	175.29	62.04	61.17	204.4	83.29	104.56	91.7	53.49	35.76	173.91	121.04	224.21	175.93	77.12	123.48	226.8	105.62	208.79	177.74	124.18	228.77	145.62	77.08	17.32	51.58	92.25	119.15	97.28	28.23	98.16	190.57	136.35	66.61	125.34	76.55	110.51	53.37	38.76
Naïve	121.75	178.24	148.45	54.95	138.73	85.87	58.36	159.57	89.18	100.61	51.94	172.92	167.38	53.28	78.19	77.25	126.22	99.49	23.04	152.72	96.25	245.27	200.33	66.8	72.72	190.42	117.49	144.58	168.36	202.27	171.82	140.54	245.95	131.9	37	24.51	93.9	38.74	49.56	186.51	42.12	21.16	105.05	180.73	79.23	22.83	171.92	81.74	173.1
Naïve	156.62	150.82	87.85	172.89	232.33	146.93	183.67	228.02	195.8	144.16	213.74	145.43	185.33	84.44	118.6	26.78	68.77	142.11	179.85	59.94	22.2	102.77	150.55	52.61	156.37	111.69	180.97	179.37	107.99	57.54	150.81	167.05	211.17	75.77	98.16	58.87	108.36	94.1	69.61	134.82	72.24	135.92	141.16	165.49	149.88	198.29	41.25	37.81	24.52
Naïve	101.98	88.06	100	154.67	134.68	228.8	173.36	162.5	112.12	69.7	207.88	154.27	53.62	84.37	69.96	142.17	107.82	138.03	106.38	68.44	81.81	107.7	192.18	243.7	109.79	234.88	109.71	174.53	119.11	178.2	132.1	85.35	92.51	51.33	33.52	112.73	101.43	67.42	190.26	54.2	40.06	43.51	40.67	94.46	68.19	117.94	44.72	149.15	132.05
Naïve	195.15	64.14	141.02	133.99	66.28	82.55	194.89	235.11	249.91	217.04	147.59	72.49	150.18	68.27	78.97	50.42	94.85	122.45	134.6	73.16	157.17	158.4	82.03	137.47	56.14	152.2	112.84	113.58	156.98	166.11	47.98	106.42	104.45	96.71	82.73	22.45	47.03	89.88	54.93	169.15	192.01	71.42	150.78	174.47	45.4	130.09	56.46	154.21	53.4
Naïve	89.21	58.89	69.43	153.23	162.62	223.64	187.92	174.78	164.17	164.17	112.18	71.31	110.36	162.11	144.65	53.74	136.82	135.88	140.29	156.28	47.2	215.26	92.32	206.87	204.43	246.27	75.46	131.27	47.13	162.97	59.78	94.62	107.22	111.44	120.77	141.2	64.47	141.75	149.01	196.18	189.11	163.82	174.61	83.08	111.44	115.72	89.64	158.08	67.5
Naïve	107.6	105.92	55.79	73.92	70.07	199.93	136.45	188.42	78.15	217.35	178.31	183.66	163.08	191.59	218.55	52.98	48.01	33.8	153.79	188.31	131.27	222.35	141.83	57.77	105.77	102.81	225.53	63.53	39.97	165.24	137.33	63.83	140.87	44.13	73.02	127.51	176.51	175.77	88.39	108.08	147.84	140.52	50.61	103.38	146.7	38.52	198.62	85.31	97.81
Naïve	129.91	165	112.5	78.78	131.64	80.36	71.67	61.67	103.58	67.52	211.38	83.7	182.68	115.21	130.17	38.25	77.21	94.29	62.46	108.33	172.19	123.41	78.79	59.77	234	76.97	109.04	206.05	238.48	233.22	131.1	179.02	49.46	40.43	32.62	15.42	105.56	153.87	135.49	110.68	91.13	126.05	127.02	142.42	95.37	42.99	199.12	83.38	80.76
Naïve	118.77	115.55	61.98	88.08	130.04	104.73	141.67	60.43	69.36	220.11	106.06	62.05	126.66	89.7	72.61	127.77	82.29	123.89	186.56	112.29	85.77	134.82	165.88	101.64	62.94	245.43	86.14	210.27	209.79	116.38	189.52	155.41	71.3	63.16	112.17	83.48	172.74	34.81	93.11	188.49	26.9	154.65	42.99	115.5	114.94	59	59.82	93.69	150.61
Naïve	138.64	117.84	56.42	160.33	223	70.66	159.08	70.85	158.55	52.76	139.59	144.22	55.15	101.26	235.91	74.72	93.82	67.12	60.1	72.3	55.46	218.25	219.87	54.3	220.2	187.34	248.35	133.62	183.54	190.12	120.56	177.32	39.76	70.24	103.94	66.71	138.72	143.35	132.33	118.78	104.85	146.03	196.34	39.87	42.43	72.71	174.04	69.83	151.22
Naïve	183.82	147.04	166.3	98.96	206.94	79.35	94.14	87.13	156.77	149.21	198.45	176.76	112.21	72.74	97.95	126.19	131.73	26.17	28.95	34.8	191.46	145.75	216.87	242.43	145.8	62.64	108.63	233.48	65.02	95.47	138.16	45.36	248.68	140.9	24.12	123.69	134.57	38.52	186.9	81	167.35	92.27	182.29	98.61	184.97	86.81	104.45	130.87	172.25
Naïve	156.14	101.17	106.59	172.09	248.75	224.49	97.2	127.83	150.28	161.66	175.23	179.98	132.05	159.27	134.51	86.44	108.96	113.84	126.23	69.29	37.18	242.31	199.07	234.93	240.4	215.41	69.53	155.33	203.76	87.57	62.75	242.37	112.22	97.27	80.39	65.24	74.89	26.57	146.22	37.5	91.27	84.41	29.83	166.43	142.55	191.14	23.56	140.58	55.37
Naïve	115.49	134.4	196.73	94.1	148.42	88.54	93.66	66.7	248.8	182.28	139.5	51.56	166.21	129.09	63.77	132.03	57.47	83.97	92.89	70.5	87.2	219.34	226.98	163.26	192.33	58.33	149.76	158.3	200.71	159.16	41.54	99.37	105.51	127.46	148.9	41.15	38.28	91.27	157.43	138.65	75.05	45.53	126.73	112.93	152.21	169.59	141.78	36.57	127.16
Naïve	102.21	179.89	132.15	235.11	191.36	230.61	51.14	174.19	210.17	129.79	77.31	104.43	75.65	199.22	186.4	147.52	36.56	124.73	51.79	25.77	108.58	56.08	102.86	99.19	94.18	97.99	242.62	166.02	95.11	136.19	140.02	113.05	174.07	64.22	98.88	84.95	116.67	185.13	144.75	193.32	48.85	180.45	44.05	72.51	47.32	117.08	34.72	198.47	59.79
Naïve	80.1	151.03	133.79	85.01	136.3	230.35	173.78	151.37	109.58	50.75	219.19	117.86	162.16	140	239.67	88.27	37.19	93.05	118.43	136.76	195.45	202.29	113.05	203.17	108.54	118.52	136.83	208.58	214.2	155.1	157.59	158.53	202.27	18.02	18.84	35.34	136.17	136.16	36.23	81.89	105.97	125.86	28.1	166.04	36.85	76.38	92.12	57.46	139.72
Naïve	74.99	102.3	139.13	72.42	51.59	80.12	145.37	67.49	208.66	109.75	189.81	67.48	88.51	193.88	64.26	98.82	73.56	136.86	192.15	85.95	70.77	54.26	113.7	99.43	241.85	181.74	89.76	170.44	241.67	65.86	70.62	226.3	125.73	130.94	56.46	24.11	95.85	46.89	117.67	135.25	30.76	196	142.36	157.59	172.57	98.52	77.76	182.61	189.56
Naïve	93.55	75.74	84.75	72.2	233.24	186.81	222.24	125.29	134.89	102.72	221.46	60.69	63.03	66.91	58.19	86.82	18.82	93.2	173.42	143.56	172.16	186.74	233.52	187.35	176.29	173.83	55.99	247.8	183.69	45.11	238.11	230.08	92.55	80.08	108.54	136.08	56.64	105.33	125.26	190.99	46.77	132.25	80.54	198.12	115.73	172.31	44.05	121.19	126.63
Naïve	95.51	161.04	182.94	113.41	247.01	77.91	83.34	72.33	129.72	57.9	191.9	69.96	146.48	243.66	207.1	51.29	26.25	20.74	168.2	136.23	156.83	118.76	78.58	53.7	189.08	148.3	155.48	186.44	184.91	151.3	100.35	104.62	141.06	128.23	32.99	110.43	126.53	25.93	106.9	84.93	109.07	87.62	66.13	188.52	143.14	95.45	55.69	139.13	162.64
Naïve	123.11	157.57	136.96	120.38	174.92	107.26	226.22	105.6	184.41	183.67	185.09	154.62	191.31	169.2	124.74	118.61	116.92	27.48	49.05	171.47	69.07	77.02	107.32	85.06	91.84	172.21	191.89	60.2	193.73	63.77	167.6	65.3	129	15.46	66.53	131.77	168.18	190.86	96.32	33.13	123.07	154.57	142.99	146.85	24.6	86.24	83.32	174.52	90.51
Naïve	185.93	97	164.24	134.3	130.41	189.26	219.82	119.28	229.08	110.81	62.72	235.54	70.56	173.32	204.05	142.65	115.11	32.58	90.37	41.67	44.46	153.74	108.1	204.68	238.3	168.61	58.5	104.59	235.39	141.12	226.47	193.44	135.48	130.34	80.23	67.65	79.7	74.64	173.21	22.34	115.5	106.02	108.98	31.79	99.8	83.55	36.08	20.01	89.18
Naïve	177.36	52.49	163.21	123.73	161.08	70.65	164.7	96.51	177.34	103.81	212.47	120.85	158.16	159.62	235.93	89.52	118.42	39.65	145.29	186.85	108.92	193.17	100.89	149.85	59.73	56.58	131.21	155.61	181.51	60.14	222.43	57.4	131.29	29.52	129.14	99.47	184.71	73.85	160.67	93.26	117.74	75.62	146.46	52.64	23.98	186.89	21.14	52.81	24.13
Naïve	156.21	133.57	56.4	145.3	201.45	66.9	210.37	178.76	175.82	78.85	157.55	138.02	213.88	202.69	183.22	90.96	49.72	98.24	65.32	154.9	27.93	179.72	75.54	55.21	187.98	237.85	213.39	244.48	49.86	89.51	49.5	43.76	225.58	60.64	37.44	22.45	162.26	140.05	87.75	118.52	76.31	55.49	186.37	45.03	98.25	29.26	187.55	113.95	33.24
Naïve	180.77	115.22	135.37	191.55	227.18	237.89	158.66	182.15	135.3	55.83	102.77	195.83	235.19	193.37	224.55	24.13	86.25	58.34	178.19	191.75	82.42	140.58	145.98	200.04	85.92	64.92	221.8	247.89	139.86	82.26	240.4	56.68	93.59	53.21	87.48	148.27	62.56	198.87	147.27	162.76	33.3	61.58	186	194.17	162.78	151.7	98.11	124.39	180.28
Naïve	97	119.92	66.61	83.35	150.51	222.79	232.8	105.82	139.33	117.96	124.48	104.79	131.89	213.02	121.24	63.04	128.82	83.39	154.17	175.26	84	138.85	173.42	96.43	108.34	137.7	244.4	41.56	220.35	234.16	124.1	215.13	215.54	102.39	31.23	107.82	142.43	165.92	69.77	54.2	117.15	134.34	130.82	28.4	66.44	29.06	131.62	147.65	107.49
Naïve	50.36	197.77	76.54	214.94	231.93	87.8	109.99	129.48	205.08	73.39	222.6	124.98	245.08	236.6	168.69	110.88	62.93	18.9	120.26	169.06	90.46	97.14	193.87	243.27	212.6	137.87	133.2	72.89	146.09	202.93	90.16	85.2	39.84	133.9	127.45	65.77	130.89	131.54	89.04	126.21	119.3	180.13	27.95	129.14	90.14	177.32	140.29	120.22	65.56
[truncated: 107 more columns]

## Sheet: Neutralization
	Vaccinated				Convalescent
	Wuhan	Omicron			2463.27	50
	8062.08	307.889			538.176	50
	3590.04	195.939			362.512	304.848
	937.405	50			132.651	50
	1900.46	50			143.723	50
	366.286	50			177.799	50
	671.916	50			75.1633	50
	592.136	50			87.1991	50
	725.455	50			50	50
	1030.97	50			50	50
	589.494	50			50	50
	695.733	50			64.9577	50
	519.417	50			129.992	50
	587.856	50			50	50
	381.94	50			50	50
	334.25	50			50	50
	1235.39	50			1200.22	50
	651.523	50			561.099	50
	250.862	50			544.692	50
	357.37	50			439.487	50
	647.233	50			186.471	50
	1061.92	50			96.7204	50
	736.278	50			50	50
	280.906	50			119.077	50
					59.5384	50
					75.0137	50

## Sheet: Clincal Parameters
	Days post 2nd Vaccine Dose	Days post PCR pos Test
	Vaccinated	Convalescent
	11	30
	21	32
	2	85
	18	8
	20	79
	17	86
	19	80
	8	48
	6	94
	17	33
	21	4
	16	41
	1	20
	36	71
	13	0
	3	24
	23	19
	17	33
	19	42
	2	79
	29	61
	18	91
	31	29
	9	73
	29	23
	26	79
	12	93
	30	42
	10	37
	10	62
	32	50
	20	0
	13	19
	15	24
	56	1
	25	77
	32	30
	22	37
	25	33
	29	19
	24	29
	2	34
	31	39
	37	42
	27	31
	44	30
	28	28
	8	37
	11	35
	8	67
	10	43
	14	56
	4	50
	7	51
	7	53
	4	38
	7	43
	8
	8
	7
	8
	10
	10
	7
	7
	7
	7
	9
	9
	7
	7
	7
	11
	7
	8
	7
	8
	7
	22
	21
	30
	20
	29
	20

## Sheet: Breadth Potency
	IgG Spike	IgG Spike	IgG Spike	IgG Spike	IgG Spike	IgG Spike	IgG Spike	IgG Spike	IgG RBD	IgG RBD	IgG RBD	IgG RBD	IgG RBD	IgG RBD	IgG RBD	IgG RBD	IgM Spike	IgM Spike	IgM Spike	IgM Spike	IgM Spike	IgM Spike	IgM Spike	IgM Spike	IgM RBD	IgM RBD	IgM RBD	IgM RBD	IgM RBD	IgM RBD	IgM RBD	IgM RBD	IgA Spike	IgA Spike	IgA Spike	IgA Spike	IgA Spike	IgA Spike	IgA Spike	IgA Spike	IgA RBD	IgA RBD	IgA RBD	IgA RBD	IgA RBD	IgA RBD	IgA RBD	IgA RBD	Fcgr2A Spike
Log10(MFI)	2	2.5	3	3.5	4	4.5	5	5.5	2	2.5	3	3.5	4	4.5	5	5.5	2	2.5	3	3.5	4	4.5	5	5.5	2	2.5	3	3.5	4	4.5	5	5.5	2	2.5	3	3.5	4	4.5	5	5.5	2	2.5	3	3.5	4	4.5	5	5.5	2
Vaccinated	1	1	1	1	0.833333	0	0	0	1	1	1	1	1	0	0	0	1	1	1	0.666667	0	0	0	0	1	1	1	1	0	0	0	0	1	1	1	1	0.166667	0	0	0	1	1	1	1	0	0	0	0	1
Vaccinated	1	1	1	1	0	0	0	0	1	1	1	1	0	0	0	0	1	1	1	0.666667	0	0	0	0	1	1	1	0.833333	0	0	0	0	1	1	1	1	0.333333	0	0	0	1	1	1	0.333333	0	0	0	0	1
Vaccinated	1	1	1	1	0.5	0	0	0	1	1	1	1	1	0	0	0	1	1	1	0.666667	0.166667	0	0	0	1	1	1	1	0.5	0	0	0	1	1	1	1	0	0	0	0	1	1	1	0.333333	0	0	0	0	1
Vaccinated	1	1	1	1	1	0.5	0	0	1	1	1	1	1	0.666667	0	0	1	1	1	1	0	0	0	0	1	1	1	1	0	0	0	0	1	1	1	1	0.666667	0	0	0	1	1	1	0.833333	0	0	0	0	1
Vaccinated	1	1	1	1	0.833333	0.333333	0	0	1	1	1	1	1	0.333333	0	0	1	1	1	1	1	0.5	0	0	1	1	1	1	1	1	0	0	1	1	1	1	0.5	0	0	0	1	1	1	1	0.5	0	0	0	1
Vaccinated	1	1	0.833333	0.666667	0	0	0	0	1	1	0.833333	0	0	0	0	0	1	0.833333	0.666667	0	0	0	0	0	1	1	0.166667	0	0	0	0	0	1	1	1	1	0.833333	0.333333	0	0	1	1	1	0.166667	0	0	0	0	1
Vaccinated	1	1	1	1	0.833333	0	0	0	1	1	1	1	1	0.166667	0	0	1	1	0.833333	0.166667	0	0	0	0	1	1	0.666667	0	0	0	0	0	1	1	1	1	1	0.333333	0	0	1	1	1	1	1	0.166667	0	0	1
Vaccinated	1	1	1	1	1	0	0	0	1	1	1	1	1	0	0	0	1	1	1	1	0	0	0	0	1	1	1	1	0	0	0	0	1	1	1	1	1	0	0	0	1	1	1	1	0.833333	0	0	0	1
Vaccinated	1	1	0.833333	0.166667	0	0	0	0	1	1	0.166667	0	0	0	0	0	1	0.833333	0.166667	0	0	0	0	0	1	1	0.333333	0	0	0	0	0	1	1	1	0.833333	0.166667	0	0	0	1	1	1	0.5	0	0	0	0	1
Vaccinated	1	1	1	1	1	1	0	0	1	1	1	1	1	1	0	0	1	1	1	0.5	0	0	0	0	1	1	1	0.333333	0	0	0	0	1	1	1	1	0.333333	0	0	0	1	1	1	0	0	0	0	0	1
Vaccinated	1	1	1	1	1	0	0	0	1	1	1	1	1	0.166667	0	0	1	1	1	0.833333	0	0	0	0	1	1	1	0.666667	0	0	0	0	1	1	1	0.833333	0.166667	0	0	0	1	1	1	0.333333	0	0	0	0	1
Vaccinated	1	1	1	1	1	0.166667	0	0	1	1	1	1	0.166667	0	0	0	1	1	1	1	0	0	0	0	1	1	1	0.333333	0	0	0	0	1	1	1	1	0	0	0	0	1	1	1	0.833333	0	0	0	0	1
Vaccinated	1	1	1	1	1	0	0	0	1	1	1	1	1	0.166667	0	0	1	1	1	0	0	0	0	0	1	1	1	0	0	0	0	0	1	1	1	1	1	0	0	0	1	1	1	1	1	0	0	0	1
Vaccinated	1	1	1	1	1	0.833333	0	0	1	1	1	1	1	1	0	0	1	1	1	1	0.166667	0	0	0	1	1	1	1	0.333333	0	0	0	1	1	1	1	1	0.5	0	0	1	1	1	1	1	0.333333	0	0	1
Vaccinated	1	1	1	1	1	1	0.666667	0	1	1	1	1	1	1	0.666667	0	1	1	0.833333	0.833333	0.833333	0	0	0	1	1	1	1	1	0	0	0	1	1	1	1	0.833333	0	0	0	1	1	1	1	1	0	0	0	1
Vaccinated	1	1	1	1	1	1	0.333333	0	1	1	1	1	1	1	0.833333	0	1	1	1	1	1	0	0	0	1	1	1	1	1	0	0	0	1	1	1	1	1	0	0	0	1	1	1	1	0.166667	0	0	0	1
Vaccinated	1	1	1	1	1	0.666667	0	0	1	1	1	1	1	0.833333	0	0	1	1	1	1	0	0	0	0	1	1	0.833333	0.833333	0	0	0	0	1	1	1	1	1	1	0.333333	0	1	1	1	1	1	1	0	0	1
Vaccinated	1	1	1	1	1	0.166667	0	0	1	1	1	1	1	0.333333	0	0	1	1	0.833333	0.833333	0.5	0	0	0	1	1	1	1	0.166667	0	0	0	1	1	1	1	1	0	0	0	1	1	1	1	0	0	0	0	1
Vaccinated	1	1	1	1	1	1	0.166667	0	1	1	1	1	1	1	0.5	0	1	1	1	1	0.666667	0.166667	0	0	1	1	0.833333	0.833333	0	0	0	0	1	1	1	1	1	0.833333	0	0	1	1	1	1	1	0	0	0	1
Vaccinated	1	1	1	1	1	1	0.166667	0	1	1	1	1	1	1	0.166667	0	1	1	1	1	0.666667	0	0	0	1	1	1	1	1	0	0	0	1	1	1	1	1	1	0	0	1	1	1	1	1	1	0	0	1
Vaccinated	1	1	1	1	1	0.333333	0	0	1	1	1	1	1	0.833333	0	0	1	1	0.666667	0.666667	0.166667	0	0	0	1	1	0	0	0	0	0	0	1	1	1	1	1	1	0	0	1	1	1	1	1	1	0	0	1
Vaccinated	1	1	1	1	1	0.333333	0	0	1	1	1	1	1	0.833333	0	0	1	1	0.666667	0.666667	0.166667	0	0	0	1	1	0	0	0	0	0	0	1	1	1	1	1	0.166667	0	0	1	1	1	1	1	0	0	0	1
Vaccinated	1	1	1	1	1	1	0.333333	0	1	1	1	1	1	1	0.166667	0	1	1	1	1	1	0	0	0	1	1	1	1	0.833333	0	0	0	1	1	1	1	1	0.333333	0	0	1	1	1	1	1	0	0	0	1
Vaccinated	1	1	1	1	1	1	0	0	1	1	1	1	1	1	0.166667	0	1	1	1	1	1	0	0	0	1	1	1	1	1	0	0	0	1	1	1	1	1	1	0	0	1	1	1	1	1	0	0	0	1
Vaccinated	1	1	1	1	1	0.5	0	0	1	1	1	1	1	0.5	0	0	1	1	1	1	1	1	0	0	1	1	1	1	1	1	0	0	1	1	1	1	1	0.666667	0	0	1	1	1	1	1	0.666667	0	0	1
Vaccinated	1	1	1	1	1	1	0.833333	0	1	1	1	1	1	1	0.333333	0	1	1	0.833333	0.833333	0.333333	0	0	0	1	1	0.666667	0.666667	0	0	0	0	1	1	1	1	1	0.833333	0.5	0	1	1	1	1	1	0	0	0	1
Vaccinated	1	1	1	1	1	0.666667	0	0	1	1	1	1	1	1	0	0	1	1	1	1	0.333333	0	0	0	1	1	1	1	0	0	0	0	1	1	1	1	1	1	0	0	1	1	1	1	1	0.5	0	0	1
Vaccinated	1	1	1	1	1	1	0.5	0	1	1	1	1	1	1	0.666667	0	1	1	1	1	0.5	0	0	0	1	1	1	1	0.166667	0	0	0	1	1	1	1	1	0.5	0	0	1	1	1	1	1	0	0	0	1
Vaccinated	1	1	1	1	1	0.833333	0.166667	0	1	1	1	1	1	0.833333	0	0	1	1	0.833333	0.833333	0.333333	0	0	0	1	1	0	0	0	0	0	0	1	1	1	1	1	0	0	0	1	1	1	1	1	0	0	0	1
Vaccinated	1	1	1	1	1	0.5	0	0	1	1	1	1	1	0.666667	0	0	1	1	0.5	0.5	0	0	0	0	1	1	0	0	0	0	0	0	1	1	1	1	1	0	0	0	1	1	1	1	0.666667	0	0	0	1
Vaccinated	1	1	1	1	1	1	0.333333	0	1	1	1	1	1	1	0.166667	0	1	1	1	1	0.333333	0	0	0	1	1	1	1	0	0	0	0	1	1	1	1	1	0.666667	0	0	1	1	1	1	1	0	0	0	1
Vaccinated	1	1	1	1	1	0.166667	0	0	1	1	1	1	1	0	0	0	1	1	1	1	0.5	0	0	0	1	1	1	1	0.333333	0	0	0	1	1	1	1	1	1	0.333333	0	1	1	1	1	1	0.166667	0	0	1
Vaccinated	1	1	1	1	1	0.333333	0	0	1	1	1	1	1	0.5	0	0	1	0.666667	0.666667	0.666667	0	0	0	0	1	0.666667	0	0	0	0	0	0	1	1	1	1	1	0.833333	0	0	1	1	1	1	1	0.333333	0	0	1
Vaccinated	1	1	1	1	0.5	0	0	0	1	1	1	1	0.833333	0	0	0	1	1	1	1	0.333333	0	0	0	1	1	1	1	0.166667	0	0	0	1	1	1	1	0.833333	0	0	0	1	1	1	1	0.166667	0.166667	0	0	1
Vaccinated	1	1	1	1	1	0.833333	0	0	1	1	1	1	1	1	0	0	1	1	1	1	1	0	0	0	1	1	1	1	0.833333	0	0	0	1	1	1	1	1	0	0	0	1	1	1	1	0.5	0	0	0	1
Vaccinated	1	1	1	1	1	1	0.666667	0	1	1	1	1	1	1	0.166667	0	1	1	0.833333	0.833333	0.166667	0	0	0	1	1	0.333333	0.333333	0	0	0	0	1	1	1	1	1	0.666667	0	0	1	1	1	1	1	0	0	0	1
Vaccinated	1	1	1	1	1	0.833333	0.166667	0	1	0.833333	0.833333	0.833333	0.833333	0.833333	0	0	1	1	0.666667	0.666667	0.5	0	0	0	1	1	0.333333	0.333333	0	0	0	0	1	1	1	1	1	1	0	0	1	1	1	1	1	0.666667	0	0	1
Vaccinated	1	1	1	1	1	1	0	0	1	1	1	1	1	1	0	0	1	1	0.666667	0.666667	0	0	0	0	1	1	0.333333	0.333333	0	0	0	0	1	1	1	1	1	0.5	0	0	1	1	1	1	1	0	0	0	1
Vaccinated	1	1	1	1	0.5	0	0	0	1	1	1	1	0.833333	0	0	0	1	1	0.833333	0.833333	0.166667	0	0	0	1	1	0.833333	0.833333	0	0	0	0	1	1	1	1	0.666667	0	0	0	1	1	1	1	1	0	0	0	1
Vaccinated	1	1	0.833333	0.833333	0.166667	0	0	0	1	1	0.833333	0.833333	0	0	0	0	1	0.666667	0.5	0.5	0	0	0	0	1	0.833333	0.5	0.5	0	0	0	0	1	0.833333	0.833333	0.833333	0.5	0	0	0	1	1	0.166667	0.166667	0	0	0	0	1
Vaccinated	1	1	1	1	0.666667	0	0	0	1	1	1	1	0.5	0	0	0	1	1	0.666667	0.666667	0.166667	0	0	0	1	1	0.166667	0.166667	0	0	0	0	1	1	1	1	0.833333	0.5	0	0	1	1	1	1	1	0.166667	0	0	1
Vaccinated	0.833333	0.333333	0	0	0	0	0	0	1	0.166667	0	0	0	0	0	0	1	1	0.333333	0.333333	0	0	0	0	1	0.833333	0.166667	0.166667	0	0	0	0	1	1	1	1	0.333333	0	0	0	1	0.833333	0.333333	0.333333	0.333333	0	0	0	1
Vaccinated	1	1	1	1	1	1	0	0	1	1	1	1	1	1	0	0	1	1	0.666667	0.666667	0.666667	0	0	0	1	1	0.5	0.5	0	0	0	0	1	1	1	1	1	1	0.666667	0	1	1	1	1	1	1	0	0	1
Vaccinated	1	1	1	1	1	0	0	0	1	1	1	1	1	0	0	0	1	0.833333	0.5	0.5	0	0	0	0	1	1	0.5	0.5	0	0	0	0	1	1	1	1	0.5	0	0	0	1	1	1	1	0.166667	0	0	0	1
Vaccinated	1	1	1	1	0.833333	0	0	0	1	1	1	1	1	0	0	0	1	0.666667	0.666667	0.666667	0.166667	0	0	0	1	1	0.166667	0.166667	0	0	0	0	1	1	1	1	1	1	0.5	0	1	1	1	1	1	0.166667	0	0	1
Vaccinated	1	1	1	1	1	0	0	0	1	1	1	1	0.833333	0.166667	0	0	1	1	1	1	0.5	0	0	0	1	1	0.833333	0.833333	0.5	0	0	0	1	1	1	1	1	0.666667	0.5	0	1	1	1	1	0.5	0	0	0	1
Vaccinated	1	1	1	1	1	1	0	0	1	1	1	1	1	1	0.166667	0	1	1	0.833333	0.833333	0.333333	0	0	0	1	1	0.5	0.5	0	0	0	0	1	1	1	1	0.666667	0	0	0	1	1	1	1	0.166667	0	0	0	1
Vaccinated	1	1	1	1	0.5	0	0	0	1	1	1	1	0.333333	0	0	0	1	1	0.5	0.5	0	0	0	0	1	1	0.333333	0.333333	0	0	0	0	1	1	1	1	0.833333	0	0	0	1	1	1	1	0.5	0	0	0	1
Vaccinated	1	1	1	1	0.833333	0	0	0	1	1	1	1	1	0	0	0	1	1	0.666667	0.666667	0.166667	0	0	0	1	1	0.166667	0.166667	0	0	0	0	1	1	1	1	1	0.833333	0.833333	0	1	1	1	1	1	0	0	0	1
Vaccinated	1	1	1	1	1	0.833333	0	0	1	1	1	1	1	1	0	0	1	1	0.833333	0.833333	0.333333	0	0	0	1	1	1	1	0.333333	0	0	0	1	1	0.833333	0.833333	0.333333	0	0	0	1	1	0.833333	0.833333	0	0	0	0	1
Vaccinated	1	1	1	1	1	1	0	0	1	1	1	1	1	1	0	0	1	1	1	1	0.666667	0	0	0	1	1	0.833333	0.833333	0.333333	0	0	0	1	1	1	1	0.833333	0.166667	0	0	1	1	1	1	1	0	0	0	1
Vaccinated	1	1	1	1	1	0.333333	0	0	1	1	1	1	1	0.833333	0	0	1	1	0.666667	0.666667	0	0	0	0	1	1	0	0	0	0	0	0	1	1	1	1	1	0.5	0	0	1	1	1	1	1	0	0	0	1
Vaccinated	1	1	1	1	1	0.166667	0	0	1	1	1	1	1	0	0	0	1	1	0.333333	0.333333	0	0	0	0	1	1	0.166667	0.166667	0	0	0	0	1	1	1	1	1	0	0	0	1	1	1	1	0.333333	0	0	0	1
Vaccinated	1	1	1	1	1	1	0.166667	0	1	1	1	1	1	1	0.166667	0	1	1	0.666667	0.666667	0	0	0	0	1	1	0.166667	0.166667	0	0	0	0	1	1	1	1	1	0	0	0	1	1	1	1	1	0	0	0	1
Vaccinated	1	0.833333	0.333333	0.333333	0	0	0	0	1	1	0	0	0	0	0	0	1	0.833333	0.666667	0.666667	0	0	0	0	1	0.833333	0	0	0	0	0	0	1	1	1	1	1	0.166667	0	0	1	1	0.333333	0.333333	0	0	0	0	1
Vaccinated	1	1	1	1	1	0.166667	0	0	1	1	1	1	1	0.5	0	0	1	1	0.833333	0.833333	0.166667	0	0	0	1	1	0.666667	0.666667	0	0	0	0	1	1	1	1	1	0	0	0	1	1	1	1	1	0	0	0	1
Vaccinated	1	1	1	1	1	0.5	0	0	1	1	1	1	1	0	0	0	1	1	0.666667	0.666667	0	0	0	0	1	1	0.5	0.5	0	0	0	0	1	1	1	1	0.833333	0.5	0	0	1	1	1	1	1	0.666667	0	0	1
Vaccinated	1	1	1	1	1	0.666667	0	0	1	1	1	1	1	0.166667	0	0	1	1	1	1	0.833333	0	0	0	1	1	1	1	0.5	0	0	0	1	1	1	1	1	0.833333	0	0	1	1	1	1	1	0.333333	0	0	1
Vaccinated	1	1	0.666667	0.666667	0	0	0	0	1	1	0	0	0	0	0	0	1	1	0.666667	0.666667	0.666667	0.666667	0.5	0	1	1	0.666667	0.666667	0	0	0	0	1	1	1	1	0.5	0	0	0	1	1	0.666667	0.666667	0	0	0	0	1
Vaccinated	1	1	0.666667	0.666667	0	0	0	0	1	1	0.5	0.5	0	0	0	0	1	1	0.666667	0.666667	0	0	0	0	1	1	0.666667	0.666667	0.166667	0	0	0	1	1	1	1	1	1	0	0	1	1	1	1	0.333333	0.333333	0.166667	0	1
Vaccinated	1	1	1	1	1	0.333333	0	0	1	1	1	1	1	0.666667	0	0	1	1	0.333333	0.333333	0	0	0	0	1	1	0	0	0	0	0	0	1	1	1	1	0.666667	0	0	0	1	1	1	1	0.166667	0	0	0	1
Vaccinated	1	1	1	1	1	1	0.833333	0	1	1	1	1	1	1	0.333333	0	1	1	0.666667	0.666667	0	0	0	0	1	1	0.333333	0.333333	0	0	0	0	1	1	1	1	1	0.333333	0	0	1	1	1	1	1	0	0	0	1
Vaccinated	1	1	1	1	0.833333	0	0	0	1	1	1	1	1	0	0	0	1	1	0.666667	0.666667	0.5	0	0	0	1	1	0.5	0.5	0	0	0	0	1	1	1	1	0.833333	0.166667	0	0	1	1	1	1	0.833333	0	0	0	1
Vaccinated	1	1	1	1	0.333333	0	0	0	1	1	1	1	0.833333	0	0	0	0.833333	0.166667	0.166667	0.166667	0	0	0	0	1	0.166667	0.166667	0.166667	0.166667	0	0	0	1	0.166667	0	0	0	0	0	0	1	0.166667	0	0	0	0	0	0	1
Vaccinated	1	1	1	1	1	0.333333	0	0	1	1	1	1	1	0.5	0	0	1	1	0.666667	0.666667	0.166667	0	0	0	1	1	0	0	0	0	0	0	1	1	1	1	1	1	0	0	1	1	1	1	1	0.166667	0	0	1
Vaccinated	1	1	1	1	0.5	0	0	0	1	1	1	1	0.666667	0	0	0	1	1	0.666667	0.666667	0.166667	0	0	0	1	1	0.333333	0.333333	0	0	0	0	1	1	0.833333	0.833333	0.5	0	0	0	1	1	0.666667	0.666667	0	0	0	0	1
Vaccinated	1	1	1	1	1	0.666667	0	0	1	1	1	1	1	1	0	0	1	1	0.833333	0.833333	0	0	0	0	1	1	0.166667	0.166667	0	0	0	0	1	1	1	1	1	0.333333	0	0	1	1	1	1	0.833333	0	0	0	1
Vaccinated	1	1	1	1	0.5	0	0	0	1	1	1	1	0.166667	0	0	0	1	1	0.666667	0.666667	0.5	0	0	0	1	1	0.666667	0.666667	0	0	0	0	1	1	0.833333	0.833333	0.5	0	0	0	1	1	0.833333	0.833333	0.166667	0	0	0	1
Vaccinated	1	1	1	1	1	1	0	0	1	1	1	1	1	0.833333	0	0	1	1	1	1	0	0	0	0	1	1	0.833333	0.833333	0	0	0	0	1	1	1	1	1	0.666667	0	0	1	1	1	1	1	1	0	0	1
Vaccinated	1	1	1	1	1	0	0	0	1	1	1	1	1	0	0	0	1	1	1	1	0	0	0	0	1	0.833333	0.833333	0.833333	0.5	0	0	0	1	1	1	1	1	0.333333	0	0	1	1	1	1	1	0	0	0	1
Vaccinated	1	1	1	1	0.666667	0	0	0	1	1	1	1	0.833333	0	0	0	1	1	0.833333	0.833333	0.166667	0	0	0	1	1	0.5	0.5	0	0	0	0	1	1	1	1	1	0	0	0	1	1	1	1	0.333333	0	0	0	1
Vaccinated	1	1	1	1	1	0.666667	0	0	1	1	1	1	1	0.833333	0	0	1	1	0.833333	0.833333	0.333333	0	0	0	1	1	0.833333	0.833333	0.5	0	0	0	1	1	1	1	1	0.166667	0	0	1	1	1	1	0.833333	0	0	0	1
Vaccinated	1	1	1	1	1	1	0	0	1	1	1	1	1	0.166667	0	0	1	1	1	1	1	0	0	0	1	1	0.5	0.5	0.166667	0	0	0	1	1	1	1	0.333333	0	0	0	1	1	1	1	0.333333	0	0	0	1
Vaccinated	1	1	1	1	1	1	0	0	1	1	1	1	1	1	0	0	1	1	0.833333	0.833333	0.333333	0	0	0	1	1	1	1	0	0	0	0	1	1	1	1	1	0.666667	0	0	1	1	1	1	1	0	0	0	1
Vaccinated	1	1	0.333333	0.333333	0	0	0	0	1	1	0.833333	0.833333	0	0	0	0	1	0.666667	0.666667	0.666667	0	0	0	0	1	1	0.666667	0.666667	0.166667	0	0	0	1	1	1	1	0.5	0	0	0	1	1	1	1	0.666667	0.5	0	0	1
Vaccinated	1	1	1	1	1	0.333333	0	0	1	1	1	1	1	0.166667	0	0	1	1	0.833333	0.833333	0.5	0	0	0	1	1	1	1	0	0	0	0	1	1	1	1	1	1	0.333333	0	1	1	1	1	0.833333	0.333333	0	0	1
Vaccinated	1	1	1	1	1	0	0	0	1	1	1	1	1	0.166667	0	0	1	1	0.833333	0.833333	0.833333	0.166667	0	0	1	1	0.833333	0.833333	0	0	0	0	1	1	1	1	1	0	0	0	1	1	1	1	0.833333	0	0	0	1
Vaccinated	1	1	1	1	0.666667	0	0	0	1	1	1	1	0.833333	0	0	0	1	1	0.833333	0.833333	0.166667	0	0	0	1	1	0.5	0.5	0	0	0	0	1	1	1	1	0.833333	0	0	0	1	1	1	1	1	0	0	0	1
Vaccinated	1	1	1	1	1	1	0.833333	0	1	1	1	1	1	1	0	0	1	1	1	1	1	1	0.166667	0	1	1	1	1	1	1	0.166667	0	1	1	1	1	1	0.666667	0.333333	0	1	1	1	1	1	0	0	0	1
Vaccinated	1	1	1	1	0.666667	0	0	0	1	1	1	1	0	0	0	0	1	0.833333	0.666667	0.666667	0	0	0	0	1	0.833333	0	0	0	0	0	0	1	1	0.833333	0.833333	0.166667	0	0	0	1	1	0.333333	0.333333	0	0	0	0	1
Vaccinated	1	1	1	1	1	0.166667	0	0	1	1	1	1	1	0	0	0	1	1	0.833333	0.833333	0	0	0	0	1	1	1	1	0	0	0	0	1	1	1	1	1	0	0	0	1	1	1	1	0.333333	0	0	0	1
Vaccinated	1	1	0.5	0.5	0	0	0	0	1	1	0	0	0	0	0	0	1	0.666667	0.666667	0.666667	0	0	0	0	1	0.833333	0.166667	0.166667	0	0	0	0	1	1	0.833333	0.833333	0	0	0	0	1	1	0.5	0.5	0	0	0	0	1
Vaccinated	1	1	1	1	1	0.833333	0	0	1	1	1	1	1	0.833333	0	0	1	1	0.666667	0.666667	0	0	0	0	1	1	0.166667	0.166667	0	0	0	0	1	1	1	1	1	0.5	0	0	1	1	1	1	0.166667	0	0	0	1
Vaccinated	1	1	1	1	0.833333	0	0	0	1	1	1	1	1	0	0	0	1	1	1	1	0	0	0	0	1	1	0.833333	0.833333	0	0	0	0	1	1	1	1	1	0	0	0	1	1	1	1	0.833333	0	0	0	1
Vaccinated	1	1	1	1	0.666667	0	0	0	1	1	1	1	0.666667	0	0	0	1	1	0.333333	0.333333	0	0	0	0	1	1	0.5	0.5	0	0	0	0	1	1	1	1	0.833333	0	0	0	1	1	0.833333	0.833333	0.333333	0	0	0	1
Vaccinated	1	1	1	1	0.833333	0	0	0	1	1	1	1	0.666667	0	0	0	1	1	0.833333	0.833333	0.5	0	0	0	1	0.833333	0.833333	0.833333	0	0	0	0	1	1	0.666667	0.666667	0.166667	0	0	0	1	1	0.666667	0.666667	0	0	0	0	1
Vaccinated	1	1	1	1	0.666667	0	0	0	1	1	1	1	0.666667	0	0	0	1	1	0.666667	0.666667	0.333333	0	0	0	1	1	0.833333	0.833333	0	0	0	0	1	1	1	1	0.666667	0	0	0	1	1	0.833333	0.833333	0.666667	0	0	0	1
Convalescent	1	1	1	0.5	0	0	0	0	1	1	0.5	0.166667	0	0	0	0	1	1	1	0.666667	0	0	0	0	1	1	0.833333	0.666667	0	0	0	0	1	1	1	1	0.333333	0	0	0	1	1	1	0.666667	0.333333	0	0	0	1
Convalescent	1	1	1	0.166667	0.166667	0	0	0	1	1	1	0.5	0	0	0	0	1	1	0.666667	0.5	0	0	0	0	1	1	1	0.5	0	0	0	0	1	1	1	0.833333	0.166667	0	0	0	1	1	1	0.833333	0.166667	0	0	0	1
Convalescent	1	1	0.166667	0.166667	0.166667	0	0	0	1	1	0.333333	0	0	0	0	0	1	1	1	0.5	0	0	0	0	1	1	0.833333	0.666667	0	0	0	0	1	1	0.833333	0.666667	0	0	0	0	1	1	1	0.666667	0	0	0	0	1
Convalescent	1	1	1	1	1	0.166667	0	0	1	1	1	1	0.5	0	0	0	1	1	1	1	0.5	0	0	0	1	1	0.833333	0.666667	0	0	0	0	1	1	1	0.833333	0.666667	0.166667	0	0	1	1	1	1	0.5	0.166667	0	0	1
Convalescent	1	0.833333	0.5	0	0	0	0	0	1	1	0.833333	0	0	0	0	0	1	1	1	0.5	0	0	0	0	1	1	0.833333	0.833333	0	0	0	0	1	1	1	0.666667	0	0	0	0	1	1	1	0.833333	0.333333	0	0	0	1
Convalescent	1	1	0.166667	0.166667	0.166667	0	0	0	1	1	0.666667	0.166667	0	0	0	0	1	1	0.833333	0.666667	0	0	0	0	1	1	0.833333	0.5	0	0	0	0	1	1	1	1	0.333333	0	0	0	1	1	1	0.666667	0.166667	0	0	0	1
Convalescent	1	1	0.166667	0	0	0	0	0	1	1	0.333333	0	0	0	0	0	1	1	0.833333	0.833333	0	0	0	0	1	1	1	0.666667	0	0	0	0	1	1	1	0.5	0	0	0	0	1	1	1	1	1	0	0	0	1
Convalescent	1	1	1	0.833333	0	0	0	0	1	1	1	0.333333	0	0	0	0	1	1	1	0.833333	0.333333	0	0	0	1	1	1	0.833333	0	0	0	0	1	1	1	0.833333	0	0	0	0	1	1	1	0.833333	0.666667	0	0	0	1
Convalescent	1	1	0.333333	0.166667	0	0	0	0	1	1	1	0	0	0	0	0	1	1	0.833333	0.333333	0	0	0	0	1	1	1	1	0.333333	0	0	0	1	1	1	0.833333	0.166667	0	0	0	1	1	0.833333	0.666667	0	0	0	0	1
Convalescent	1	1	0.666667	0.333333	0	0	0	0	1	1	1	0.166667	0	0	0	0	1	1	1	1	0	0	0	0	1	1	1	0.666667	0	0	0	0	1	1	1	1	0	0	0	0	1	1	0.833333	0.833333	0.5	0	0	0	1
Convalescent	1	1	1	0	0	0	0	0	1	1	0.666667	0.5	0	0	0	0	1	1	1	0.666667	0.166667	0	0	0	1	1	1	0.5	0	0	0	0	1	1	0.833333	0.5	0.166667	0	0	0	1	1	1	0.833333	0.5	0	0	0	1
Convalescent	1	1	1	0.333333	0	0	0	0	1	1	0.666667	0.333333	0	0	0	0	1	1	1	0.833333	0	0	0	0	1	1	1	1	0.166667	0	0	0	1	1	1	0.666667	0	0	0	0	1	1	0.833333	0.833333	0.166667	0	0	0	1
Convalescent	1	1	1	0.333333	0.166667	0.166667	0	0	1	1	1	0.5	0	0	0	0	1	1	1	1	0.333333	0	0	0	1	1	1	0.833333	0.333333	0	0	0	1	1	1	0.833333	0.666667	0.333333	0	0	1	1	1	0.666667	0.5	0	0	0	1
Convalescent	1	1	1	1	1	1	0.166667	0	1	1	1	1	1	0.666667	0	0	1	1	1	1	0.833333	0.5	0	0	1	1	1	1	0.833333	0.333333	0	0	1	1	1	1	1	1	0.166667	0	1	1	1	1	1	0.666667	0	0	1
Convalescent	1	1	1	1	0.166667	0.166667	0	0	1	1	0.833333	0.833333	0.333333	0	0	0	1	1	1	1	1	0.333333	0	0	1	1	1	1	1	0.333333	0	0	1	1	1	1	0.833333	0.166667	0	0	1	1	1	1	0.666667	0.333333	0	0	1
Convalescent	1	1	0.833333	0.833333	0.166667	0.166667	0	0	1	1	0.666667	0.666667	0.333333	0	0	0	1	1	1	1	0.666667	0.166667	0	0	1	1	1	1	0.5	0	0	0	1	1	1	1	1	0.166667	0	0	1	1	1	1	0.833333	0.333333	0	0	1
Convalescent	1	1	1	1	0.333333	0	0	0	1	1	0.833333	0.833333	0.666667	0	0	0	1	1	1	1	0.666667	0	0	0	1	1	0.833333	0.833333	0.833333	0.166667	0	0	1	1	1	1	0.666667	0.166667	0	0	1	1	1	1	1	0.5	0	0	1
Convalescent	1	1	1	1	1	1	0.166667	0	1	1	1	1	1	0.666667	0.166667	0	1	1	1	1	1	0.666667	0	0	1	1	1	1	0.666667	0.166667	0	0	1	1	1	1	1	0	0	0	1	1	1	1	1	0.5	0	0	1
Convalescent	1	1	0.666667	0.666667	0.166667	0	0	0	1	1	0.666667	0.666667	0	0	0	0	1	1	1	1	0.833333	0	0	0	1	1	1	1	0.333333	0	0	0	1	1	1	1	1	0.333333	0	0	1	1	1	1	1	0.666667	0	0	1
Convalescent	1	1	0.666667	0.666667	0	0	0	0	1	0.333333	0	0	0	0	0	0	1	1	1	1	0.666667	0	0	0	1	1	0.5	0.5	0.166667	0	0	0	1	1	0.666667	0.666667	0.166667	0	0	0	1	1	0.333333	0.333333	0	0	0	0	1
Convalescent	1	1	1	1	0	0	0	0	1	0.833333	0.333333	0.333333	0	0	0	0	1	1	0.833333	0.833333	0	0	0	0	1	1	0.5	0.5	0	0	0	0	1	1	1	1	0.833333	0	0	0	1	1	0.666667	0.666667	0	0	0	0	1
Convalescent	1	1	0.666667	0.666667	0.166667	0	0	0	1	0.5	0	0	0	0	0	0	1	1	1	1	0.666667	0	0	0	1	1	0.666667	0.666667	0	0	0	0	1	1	0.666667	0.666667	0.5	0	0	0	1	0.5	0	0	0	0	0	0	1
Convalescent	1	1	0.666667	0.666667	0	0	0	0	1	0.833333	0	0	0	0	0	0	1	1	1	1	0.666667	0	0	0	1	1	1	1	0.666667	0	0	0	1	1	1	1	0.833333	0	0	0	1	1	1	1	0.333333	0.166667	0	0	1
Convalescent	1	1	0.666667	0.666667	0	0	0	0	1	0.833333	0	0	0	0	0	0	1	1	1	1	1	0	0	0	1	1	1	1	0.333333	0	0	0	1	1	0.833333	0.833333	0.166667	0	0	0	1	0.666667	0	0	0	0	0	0	1
Convalescent	1	1	0.833333	0.833333	0	0	0	0	1	0.833333	0	0	0	0	0	0	1	1	1	1	0	0	0	0	1	0.833333	0.5	0.5	0	0	0	0	1	1	1	1	0.166667	0	0	0	1	1	0.333333	0.333333	0	0	0	0	1
Convalescent	1	0.5	0	0	0	0	0	0	1	0	0	0	0	0	0	0	1	1	0.166667	0.166667	0	0	0	0	1	1	0.166667	0.166667	0	0	0	0	1	1	0.666667	0.666667	0.166667	0	0	0	1	0.833333	0.333333	0.333333	0	0	0	0	0.833333
Convalescent	1	0.333333	0.166667	0.166667	0	0	0	0	1	0.166667	0	0	0	0	0	0	1	1	0.666667	0.666667	0	0	0	0	1	1	0.166667	0.166667	0	0	0	0	1	1	1	1	0.833333	0.833333	0.333333	0	1	0.833333	0.666667	0.666667	0.5	0.5	0.333333	0.166667	1
Convalescent	1	1	0.833333	0.833333	0	0	0	0	1	0.5	0.333333	0.333333	0	0	0	0	1	1	1	1	0.666667	0.666667	0	0	1	1	1	1	0	0	0	0	1	1	0.833333	0.833333	0.666667	0	0	0	1	0.833333	0.166667	0.166667	0	0	0	0	1
Convalescent	0.833333	0.166667	0	0	0	0	0	0	1	0.166667	0	0	0	0	0	0	1	0.833333	0.666667	0.666667	0.333333	0	0	0	1	1	0.166667	0.166667	0	0	0	0	1	0.666667	0.333333	0.333333	0	0	0	0	1	0.833333	0.333333	0.333333	0	0	0	0	1
Convalescent	1	0.666667	0	0	0	0	0	0	1	0.333333	0	0	0	0	0	0	1	1	1	1	1	0	0	0	1	1	1	1	0.166667	0	0	0	1	1	1	1	1	0.666667	0	0	1	1	0.833333	0.833333	0.5	0	0	0	0.833333
Convalescent	1	1	0.833333	0.833333	0.5	0	0	0	1	0.5	0	0	0	0	0	0	1	1	1	1	0.333333	0	0	0	1	1	0.333333	0.333333	0	0	0	0	1	1	1	1	0.833333	0	0	0	1	1	0.333333	0.333333	0	0	0	0	1
Convalescent	1	1	0.666667	0.666667	0	0	0	0	1	0.5	0	0	0	0	0	0	1	1	1	1	0.166667	0	0	0	1	1	1	1	0.166667	0	0	0	1	1	1	1	1	1	0.833333	0	1	1	1	1	0.666667	0	0	0	1
Convalescent	1	1	0.833333	0.833333	0	0	0	0	1	1	0	0	0	0	0	0	1	1	1	1	0.833333	0.666667	0	0	1	1	1	1	1	0	0	0	1	1	1	1	0.666667	0.166667	0	0	1	1	0.833333	0.833333	0	0	0	0	1
Convalescent	0.666667	0.333333	0	0	0	0	0	0	1	0	0	0	0	0	0	0	1	1	0.666667	0.666667	0	0	0	0	1	1	0.333333	0.333333	0	0	0	0	1	0.666667	0.666667	0.666667	0	0	0	0	1	0.833333	0	0	0	0	0	0	0.833333
Convalescent	1	1	0.833333	0.833333	0	0	0	0	1	1	0	0	0	0	0	0	1	1	1	1	0.666667	0	0	0	1	1	0.833333	0.833333	0.333333	0	0	0	1	1	1	1	1	1	0.166667	0	1	1	1	1	1	1	0	0	1
Convalescent	1	1	0.666667	0.666667	0	0	0	0	1	0.333333	0	0	0	0	0	0	1	1	1	1	0.5	0	0	0	1	1	0.5	0.5	0	0	0	0	1	1	1	1	0	0	0	0	1	1	0.833333	0.833333	0.333333	0	0	0	0.833333
Convalescent	1	0.833333	0.5	0.5	0.5	0	0	0	1	0.166667	0	0	0	0	0	0	1	1	1	1	0.666667	0	0	0	1	1	1	1	1	0	0	0	1	1	1	1	1	1	0.166667	0	1	1	0.666667	0.666667	0.333333	0	0	0	1
Convalescent	1	0.333333	0	0	0	0	0	0	1	0.166667	0	0	0	0	0	0	1	1	0.666667	0.666667	0.5	0	0	0	1	1	0.666667	0.666667	0	0	0	0	1	0.833333	0.666667	0.666667	0	0	0	0	1	0.833333	0.333333	0.333333	0	0	0	0	1
Convalescent	1	1	1	1	0.5	0	0	0	1	1	0.333333	0.333333	0	0	0	0	1	1	1	1	1	0.333333	0	0	1	1	1	1	1	0.5	0	0	1	1	1	1	1	1	0.833333	0	1	1	1	1	0.833333	0.333333	0	0	1
Convalescent	1	1	0.666667	0.666667	0.333333	0	0	0	1	0.833333	0	0	0	0	0	0	1	1	1	1	0.666667	0.166667	0	0	1	1	1	1	0	0	0	0	1	1	1	1	0.5	0	0	0	1	1	0.166667	0.166667	0	0	0	0	1
Convalescent	1	1	0.166667	0.166667	0	0	0	0	1	0.333333	0	0	0	0	0	0	1	1	1	1	0.5	0	0	0	1	1	1	1	0.666667	0	0	0	1	1	1	1	1	0	0	0	1	1	1	1	0.333333	0	0	0	1
Convalescent	1	1	1	1	1	1	0.666667	0	1	1	1	1	0.833333	0.166667	0	0	1	1	1	1	1	1	0.5	0	1	1	1	1	1	1	0.666667	0	1	1	1	1	1	0	0	0	1	1	1	1	1	1	0	0	1
Convalescent	1	1	1	1	0.666667	0.166667	0	0	1	1	1	1	0	0	0	0	1	1	1	1	0.166667	0	0	0	1	1	1	1	0.166667	0	0	0	1	1	1	1	1	0.833333	0.333333	0.166667	1	1	1	1	1	1	0.666667	0.333333	1
Convalescent	1	1	0.833333	0.833333	0	0	0	0	1	1	0.833333	0.833333	0	0	0	0	1	1	1	1	0.833333	0.333333	0.333333	0	1	1	1	1	1	1	0.833333	0	1	1	1	1	0.833333	0.833333	0.333333	0	1	1	1	1	0.833333	0	0	0	1
Convalescent	1	1	1	1	1	0	0	0	1	1	0.833333	0.833333	0.333333	0.166667	0	0	1	1	1	1	1	1	0.333333	0	1	1	1	1	1	0.666667	0	0	1	1	1	1	1	0.833333	0	0	1	1	1	1	0.5	0	0	0	1
Convalescent	1	1	0.666667	0.666667	0.5	0	0	0	1	0.666667	0	0	0	0	0	0	1	1	1	1	0.666667	0.333333	0	0	1	1	1	1	0.5	0.333333	0	0	1	1	1	1	1	0	0	0	1	1	1	1	1	0	0	0	1
Convalescent	1	1	1	1	0.5	0	0	0	1	0.5	0.333333	0.333333	0	0	0	0	1	1	1	1	0.833333	0	0	0	1	1	1	1	0.833333	0	0	0	1	1	1	1	0.166667	0	0	0	1	1	0.666667	0.666667	0.166667	0	0	0	1
Convalescent	1	1	1	1	1	0.333333	0	0	1	1	0.666667	0.666667	0	0	0	0	1	1	1	1	1	0.666667	0	0	1	1	0.833333	0.833333	0.333333	0	0	0	1	1	1	1	0.833333	0.333333	0.166667	0	1	1	1	1	0.666667	0.333333	0.333333	0	1
Convalescent	1	1	0.666667	0.666667	0	0	0	0	1	0.5	0	0	0	0	0	0	1	1	1	1	0.666667	0	0	0	1	1	0.833333	0.833333	0.333333	0.333333	0	0	1	1	1	1	0.666667	0	0	0	1	1	0.666667	0.666667	0	0	0	0	1
Convalescent	1	1	1	1	1	0.666667	0	0	1	1	0.833333	0.833333	0.166667	0	0	0	1	1	1	1	1	1	0.333333	0	1	1	1	1	1	1	0	0	1	1	1	1	1	0.833333	0	0	1	1	1	1	0.666667	0	0	0	1
Convalescent	1	1	0.666667	0.666667	0	0	0	0	1	0.666667	0.166667	0.166667	0	0	0	0	1	1	1	1	0.833333	0	0	0	1	1	1	1	0.5	0	0	0	1	1	1	1	1	0.5	0	0	1	1	0.5	0.5	0.5	0.166667	0	0	1
Convalescent	1	0.5	0.166667	0.166667	0	0	0	0	1	0.166667	0	0	0	0	0	0	1	1	1	1	0.5	0	0	0	1	1	1	1	0.166667	0	0	0	1	1	1	1	0.5	0	0	0	1	1	1	1	0.333333	0	0	0	0.833333
Convalescent	1	1	0.666667	0.666667	0.166667	0	0	0	1	0.5	0	0	0	0	0	0	1	1	1	1	1	0.666667	0	0	1	1	1	1	0.833333	0	0	0	1	1	1	1	1	0.833333	0	0	1	1	0.833333	0.833333	0.333333	0	0	0	1
Convalescent	1	0.833333	0	0	0	0	0	0	1	0.333333	0	0	0	0	0	0	1	1	1	1	1	0.333333	0	0	1	1	0.833333	0.833333	0.333333	0.333333	0	0	1	1	0.833333	0.833333	0.5	0	0	0	1	1	0.166667	0.166667	0	0	0	0	1
Convalescent	1	1	1	1	1	0.5	0	0	1	1	0.833333	0.833333	0.333333	0	0	0	1	1	1	1	1	0.833333	0	0	1	1	1	1	1	0.166667	0	0	1	1	1	1	1	1	0	0	1	1	1	1	1	0.833333	0	0	1
Convalescent	1	1	0.666667	0.666667	0	0	0	0	1	1	0	0	0	0	0	0	1	1	1	1	0.666667	0	0	0	1	1	1	1	0.333333	0	0	0	1	1	1	1	0.833333	0	0	0	1	1	1	1	0.166667	0	0	0	1
Convalescent	1	1	1	1	0.666667	0	0	0	1	1	0.5	0.5	0	0	0	0	1	1	1	1	0.5	0	0	0	1	1	0.666667	0.666667	0	0	0	0	1	1	1	1	1	1	0	0	1	1	1	1	1	0.666667	0	0	1
Naive	1	0.333333	0	0	0	0	0	0	1	0	0	0	0	0	0	0	1	0.5	0.333333	0	0	0	0	0	1	1	0	0	0	0	0	0	1	0.666667	0.166667	0	0	0	0	0	1	0.833333	0	0	0	0	0	0	0.833333
Naive	0.833333	0	0	0	0	0	0	0	1	0	0	0	0	0	0	0	1	0.666667	0	0	0	0	0	0	1	1	0.5	0	0	0	0	0	1	0.5	0	0	0	0	0	0	1	0.166667	0	0	0	0	0	0	1
Naive	0.833333	0.333333	0	0	0	0	0	0	1	0	0	0	0	0	0	0	1	1	0.5	0	0	0	0	0	1	1	0.166667	0	0	0	0	0	1	0.666667	0.666667	0	0	0	0	0	1	0.333333	0	0	0	0	0	0	0.833333
Naive	0.833333	0.333333	0.333333	0	0	0	0	0	0.833333	0	0	0	0	0	0	0	1	0.666667	0	0	0	0	0	0	1	0.666667	0	0	0	0	0	0	1	0.666667	0.666667	0.166667	0	0	0	0	1	1	0.333333	0.166667	0	0	0	0	0.833333
Naive	1	0.333333	0.333333	0	0	0	0	0	1	0	0	0	0	0	0	0	1	1	0	0	0	0	0	0	1	1	0.166667	0	0	0	0	0	1	0.833333	0.5	0	0	0	0	0	1	0.833333	0	0	0	0	0	0	0.833333
Naive	0.833333	0.333333	0.333333	0	0	0	0	0	1	0	0	0	0	0	0	0	1	0.5	0	0	0	0	0	0	1	0.5	0	0	0	0	0	0	1	0.666667	0.5	0	0	0	0	0	1	0.333333	0	0	0	0	0	0	0.833333
Naive	0.833333	0.333333	0	0	0	0	0	0	0.833333	0	0	0	0	0	0	0	1	0.5	0.333333	0.333333	0	0	0	0	1	1	0.666667	0.166667	0	0	0	0	1	0.833333	0.333333	0	0	0	0	0	1	0.833333	0.333333	0	0	0	0	0	0.833333
Naive	1	0.333333	0	0	0	0	0	0	1	0	0	0	0	0	0	0	1	0.666667	0.333333	0.333333	0	0	0	0	1	0.833333	0.333333	0	0	0	0	0	1	0.666667	0.333333	0.166667	0	0	0	0	1	0.5	0	0	0	0	0	0	1
Naive	0.833333	0.666667	0.333333	0	0	0	0	0	1	0.833333	0.166667	0	0	0	0	0	1	0.666667	0.666667	0	0	0	0	0	1	0.833333	0.166667	0	0	0	0	0	1	1	1	0.5	0.333333	0	0	0	1	1	0.166667	0	0	0	0	0	1
Naive	1	0	0	0	0	0	0	0	1	0	0	0	0	0	0	0	1	0.5	0.333333	0	0	0	0	0	1	1	0.333333	0	0	0	0	0	0.833333	0.666667	0.666667	0.666667	0.666667	0	0	0	1	0.333333	0	0	0	0	0	0	0.666667
Naive	1	0.333333	0	0	0	0	0	0	1	0	0	0	0	0	0	0	1	0.666667	0.333333	0.333333	0	0	0	0	1	1	0.333333	0	0	0	0	0	1	0.5	0.5	0	0	0	0	0	1	0.166667	0	0	0	0	0	0	0.833333
Naive	0.833333	0.333333	0	0	0	0	0	0	1	0	0	0	0	0	0	0	1	0.666667	0	0	0	0	0	0	1	0.833333	0.5	0.166667	0	0	0	0	1	0.666667	0.5	0	0	0	0	0	1	0.5	0	0	0	0	0	0	0.666667
Naive	1	0.333333	0	0	0	0	0	0	1	0	0	0	0	0	0	0	1	1	0.166667	0	0	0	0	0	1	1	0.5	0	0	0	0	0	1	0.5	0	0	0	0	0	0	1	0.666667	0	0	0	0	0	0	0.833333
Naive	1	0.666667	0.333333	0.333333	0	0	0	0	1	0.833333	0	0	0	0	0	0	1	0.5	0	0	0	0	0	0	1	0.333333	0	0	0	0	0	0	1	0.5	0.5	0.5	0.166667	0	0	0	1	1	0.166667	0.166667	0	0	0	0	1
Naive	1	1	1	1	1	0.666667	0	0	1	1	1	1	0.5	0.333333	0	0	1	1	1	1	0.833333	0.166667	0	0	1	1	0.833333	0.833333	0.666667	0	0	0	1	1	1	1	0.666667	0	0	0	1	1	1	1	0.333333	0	0	0	1
Naive	0.833333	0.333333	0	0	0	0	0	0	1	0	0	0	0	0	0	0	1	0.666667	0	0	0	0	0	0	1	0.333333	0	0	0	0	0	0	1	0.5	0	0	0	0	0	0	1	0.333333	0	0	0	0	0	0	0.833333
Naive	0.666667	0	0	0	0	0	0	0	0.833333	0	0	0	0	0	0	0	1	0.666667	0.333333	0.333333	0	0	0	0	1	0.333333	0	0	0	0	0	0	1	0.5	0	0	0	0	0	0	1	0.333333	0	0	0	0	0	0	1
Naive	0.666667	0	0	0	0	0	0	0	1	0	0	0	0	0	0	0	1	0.5	0.333333	0.333333	0	0	0	0	1	0.5	0	0	0	0	0	0	1	0.666667	0.5	0.5	0	0	0	0	1	0.333333	0	0	0	0	0	0	0.833333
Naive	0.5	0.166667	0	0	0	0	0	0	1	0	0	0	0	0	0	0	1	1	0.333333	0.333333	0	0	0	0	1	0.833333	0.166667	0.166667	0	0	0	0	1	0.833333	0.166667	0.166667	0	0	0	0	1	0.166667	0	0	0	0	0	0	0.833333
Naive	0.666667	0	0	0	0	0	0	0	1	0	0	0	0	0	0	0	1	0.5	0.333333	0.333333	0	0	0	0	1	0.5	0	0	0	0	0	0	1	0.666667	0.5	0.5	0	0	0	0	1	0.5	0	0	0	0	0	0	0.833333
Naive	1	0.166667	0	0	0	0	0	0	1	0	0	0	0	0	0	0	1	0.833333	0.5	0.5	0	0	0	0	1	1	0.5	0.5	0.166667	0	0	0	1	0.833333	0.666667	0.666667	0	0	0	0	1	0.833333	0	0	0	0	0	0	0.833333
Naive	0.833333	0.333333	0	0	0	0	0	0	1	0	0	0	0	0	0	0	1	0.5	0.333333	0.333333	0.333333	0	0	0	1	0.833333	0.5	0.5	0	0	0	0	1	0.666667	0.5	0.5	0	0	0	0	1	0.666667	0	0	0	0	0	0	0.833333
Naive	0.833333	0.333333	0	0	0	0	0	0	1	0	0	0	0	0	0	0	1	0.666667	0	0	0	0	0	0	1	0.5	0.166667	0.166667	0	0	0	0	1	1	0.666667	0.666667	0.5	0	0	0	1	0.833333	0.333333	0.333333	0	0	0	0	0.833333
Naive	0.666667	0.333333	0	0	0	0	0	0	0.833333	0	0	0	0	0	0	0	1	0.666667	0	0	0	0	0	0	1	0.5	0	0	0	0	0	0	1	0.5	0.166667	0.166667	0	0	0	0	1	0.333333	0	0	0	0	0	0	1
Naive	0.666667	0.333333	0	0	0	0	0	0	1	0	0	0	0	0	0	0	1	1	0.5	0.5	0.333333	0.166667	0	0	1	0.833333	0.833333	0.833333	0.666667	0	0	0	1	0.666667	0.166667	0.166667	0	0	0	0	1	1	0.166667	0.166667	0	0	0	0	1
Naive	0.833333	0	0	0	0	0	0	0	1	0	0	0	0	0	0	0	1	0.666667	0.333333	0.333333	0	0	0	0	1	0.833333	0	0	0	0	0	0	1	0.5	0.166667	0.166667	0	0	0	0	1	0.166667	0	0	0	0	0	0	0.833333
Naive	0.833333	0.333333	0	0	0	0	0	0	0.833333	0.166667	0	0	0	0	0	0	1	0.666667	0.333333	0.333333	0	0	0	0	1	1	0.666667	0.666667	0	0	0	0	1	0.5	0.333333	0.333333	0	0	0	0	1	1	0	0	0	0	0	0	1
Naive	1	0.166667	0	0	0	0	0	0	1	0	0	0	0	0	0	0	1	0.5	0.166667	0.166667	0	0	0	0	1	0.5	0	0	0	0	0	0	1	0.5	0	0	0	0	0	0	1	0.333333	0	0	0	0	0	0	1
Naive	1	0.166667	0	0	0	0	0	0	0.833333	0	0	0	0	0	0	0	1	0.5	0.333333	0.333333	0	0	0	0	1	1	0	0	0	0	0	0	1	0.666667	0	0	0	0	0	0	1	0.166667	0	0	0	0	0	0	0.833333
Naive	1	0.333333	0.166667	0.166667	0	0	0	0	1	0	0	0	0	0	0	0	1	1	0.5	0.5	0	0	0	0	1	1	1	1	0	0	0	0	1	0.666667	0	0	0	0	0	0	1	0.666667	0	0	0	0	0	0	0.833333
Naive	0.833333	0.333333	0	0	0	0	0	0	1	0	0	0	0	0	0	0	1	0.666667	0	0	0	0	0	0	1	0.666667	0	0	0	0	0	0	1	0.666667	0.333333	0.333333	0	0	0	0	1	0.333333	0	0	0	0	0	0	1
Naive	0.833333	0	0	0	0	0	0	0	1	0	0	0	0	0	0	0	1	0.666667	0.333333	0.333333	0	0	0	0	1	0.833333	0.166667	0.166667	0	0	0	0	0.833333	0.5	0	0	0	0	0	0	1	0.166667	0	0	0	0	0	0	1
Naive	1	0.333333	0	0	0	0	0	0	1	0	0	0	0	0	0	0	1	0.5	0	0	0	0	0	0	1	1	0.166667	0.166667	0	0	0	0	1	0.666667	0.5	0.5	0	0	0	0	1	0.5	0	0	0	0	0	0	1
Naive	0.833333	0.333333	0	0	0	0	0	0	1	0	0	0	0	0	0	0	1	0.666667	0.333333	0.333333	0.333333	0	0	0	1	1	0.666667	0.666667	0.5	0	0	0	1	0.666667	0.5	0.5	0	0	0	0	1	1	0	0	0	0	0	0	0.833333
Naive	1	0.333333	0.166667	0.166667	0	0	0	0	1	0	0	0	0	0	0	0	1	0.833333	0.666667	0.666667	0.5	0	0	0	1	1	1	1	0.5	0	0	0	1	1	0.666667	0.666667	0.666667	0	0	0	1	1	0.666667	0.666667	0.333333	0	0	0	0.833333
Naive	1	0.5	0	0	0	0	0	0	1	0	0	0	0	0	0	0	1	1	0.5	0.5	0.166667	0	0	0	1	1	0.833333	0.833333	0	0	0	0	1	1	0.333333	0.333333	0.166667	0	0	0	1	1	0	0	0	0	0	0	1
Naive	0.666667	0	0	0	0	0	0	0	1	0	0	0	0	0	0	0	1	0.5	0.333333	0.333333	0	0	0	0	1	1	0.333333	0.333333	0	0	0	0	1	0.666667	0	0	0	0	0	0	1	0.833333	0	0	0	0	0	0	0.666667
Naive	1	0.166667	0	0	0	0	0	0	0.833333	0	0	0	0	0	0	0	1	0.666667	0.333333	0.333333	0	0	0	0	1	0.833333	0.166667	0.166667	0	0	0	0	1	0.833333	0.333333	0.333333	0	0	0	0	1	0.333333	0	0	0	0	0	0	1
Naive	1	0.333333	0	0	0	0	0	0	0.833333	0	0	0	0	0	0	0	1	0.833333	0.833333	0.833333	0.333333	0.166667	0	0	1	1	0.666667	0.666667	0.5	0.333333	0	0	1	0.833333	0.166667	0.166667	0	0	0	0	1	0.833333	0.166667	0.166667	0	0	0	0	0.833333
Naive	1	1	1	1	0.666667	0	0	0	1*	1*	1*	1*	0.333333*	0*	0*	0*	1	1	1	1	0.5	0	0	0	1*	1*	1*	1*	0.166667*	0*	0*	0*	1*	1*	1*	1*	0.666667*	0*	0*	0*	1*	1*	0.833333*	0.833333*	0*	0*	0*	0*
[truncated: 127 more columns]

## Sheet: Breadth Scores
IgM Spike	IgM Spike	IgM Spike	IgM RBD	IgM RBD	IgM RBD	IgA Spike	IgA Spike	IgA Spike	IgA RBD	IgA RBD	IgA RBD	IgG Spike	IgG Spike	IgG Spike	IgG RBD	IgG RBD	IgG RBD	FcgR2A Spike	FcgR2A Spike	FcgR2A Spike	FcgR2A RBD	FcgR2A RBD	FcgR2A RBD	FcgR2B Spike	FcgR2B Spike	FcgR2B Spike	FcgR2B RBD	FcgR2B RBD	FcgR2B RBD	FcgR3A Spike	FcgR3A Spike	FcgR3A Spike	FcgR3A RBD	FcgR3A RBD	FcgR3A RBD	FcgR3B Spike	FcgR3B Spike	FcgR3B Spike	FcgR3B RBD	FcgR3B RBD	FcgR3B RBD	IgG1 Spike	IgG1 Spike	IgG1 Spike	IgG1 RBD	IgG1 RBD	IgG1 RBD	IgG2 Spike	IgG2 Spike
Vaccinated	Infection	Naive	Vaccinated	Infection	Naive	Vaccinated	Infection	Naive	Vaccinated	Infection	Naive	Vaccinated	Infection	Naive	Vaccinated	Infection	Naive	Vaccination	Infection	Naive	Vaccination	Infection	Naive	Vaccination	Infection	Naive	Vaccination	Infection	Naive	Vaccination	Infection	Naive	Vaccination	Infection	Naive	Vaccination	Infection	Naive	Vaccination	Infection	Naive	Vaccination	Infection	Naive	Vaccination	Infection	Naive	Vaccination	Infection
3807.33	5131.63	536.444	5827.71	3560.39	559.148	7632.45	7792.02	542.24	5066.95	6440.17	494.08	12629.3	3176.34	194.543	17019.9	1355.99	188.786	44378	7349.04	226.686	44699.5	4997.45	390.946	54652.8	1318.22	227.871	63571.6	1451.92	244.257	30188.6	3500.43	133.508	27104.1	3383.1	141.053	8792.86	2075.28	140.202	43134.7	2792.7	114.561	29135.6	3164.51	252.488	50328.9	4964.52	276.536	2481.97	272.213
4779.98	2566.12	382.154	4001.47	4094.1	1137.14	8738.89	7660.73	360.951	3238.2	6011.09	242.299	6173.62	2120.19	189.924	4317.29	2791.19	186.944	29061.3	4120.06	195.731	25700.1	5393.63	336.012	21739.5	3605.99	178.919	19318.6	2321.71	194.596	25400.1	2834.72	125.413	19171.2	3801.91	145.798	5974.09	2597.62	114.615	7860.43	1356.67	135.61	15101.1	2195.57	212.817	18131.2	2660.53	294.823	2308.84	551.153
3398.02	3536.8	875.964	9316.35	3380.21	638.929	5353.99	4540.16	690.567	3123.23	3980.85	307.931	9960.42	1152.74	256.912	16134.9	791.319	190.593	45469.7	5414.09	346.246	57700.5	6060.02	348.16	36078.2	2806.21	314.924	61089.8	2379.87	208.255	29218.8	2079.19	236.434	32868.1	5767.96	168.088	14372.9	1887.34	114.187	32556.9	2308.63	155.83	27225.5	4296.91	187.286	39026.3	2925.43	256.279	5351.12	467.303
5268.37	9719.24	392.418	4193.12	3413.55	504.795	9865.74	12593.5	1154.2	3904.75	9444.76	862.063	32518.9	15920.8	247.643	32581.6	11196.2	143.113	64992.8	4513.44	491.983	78327.6	4039.14	295.934	78536.1	2425.93	419.531	109106	2323.22	193.626	57150	4387.2	232.933	54658.1	2794.37	164.269	47216.1	1662.25	186.224	62720.7	2701.53	152.678	43206.6	2329.14	813.577	72183.7	2465.53	731.403	2281.99	388.379
29716.8	3513.88	646.117	41740.7	4574.95	732.387	10855.2	4182.93	1187.08	9341.33	6010	409.002	22892.3	920.337	279.003	27445	1283.17	173.798	50701.9	10491.5	444.293	54112.4	6089	286.711	50588.1	1548.68	280.714	102857	2221.51	203.948	38148.3	3759.24	161.208	51759.4	2189.38	151.76	26022.4	1934.33	106.49	64595.2	2206.43	121.186	31408.2	1703.43	286.755	64715.4	1972.25	302.646	2644.02	527.671
1073.05	4452.39	322.775	887.011	2891.18	384.37	17990.8	6733.08	612.917	2115.35	4638.62	343.65	2851.88	1151.46	245.477	1480.92	1344.11	178.487	11407.9	4725.75	235.358	4326.85	4365.93	337.298	3569.4	2231.69	265.312	1667.85	2369.54	187.302	14214.4	3427.36	191.498	3393.68	4508.64	153.073	5717.65	3124.65	140.709	382.059	2103.8	129.929	13590	6855.81	416.476	5473.46	14690	235.068	1583.68	593.485
1746.93	4125.32	611.319	1171.57	4389.48	1521.56	31100.7	3813.48	605.447	26551	13465.5	635.501	13299.4	873.35	231.636	20786.5	921.46	124.998	46804.9	3359.47	335.559	67468.7	5678.8	325.411	39691.9	2017.59	285.059	95516.7	1749.73	180.873	43633.3	5161.16	134.733	55699.6	4657.9	160.132	36629.1	3686.06	143.047	42047.6	1179.44	148.256	28945.5	2785.18	159.798	40481.8	4031.36	343.893	3328.41	388.172
5982.58	6724	706.361	5364.75	5856.85	554.735	15164.2	5409.07	652.12	14050.1	7090.5	387.704	18525.4	5079.26	251.683	18050.5	2865.52	181.963	54799.7	3422.59	218.345	69222.9	4911.21	299.79	73865.5	1918.54	191.58	96411.7	2305.68	214.783	57452	3864.57	128.114	43380.2	2392.07	152.351	26440.9	3784.91	135.012	55301.4	3036.12	135.843	44851	3380.99	205.894	47492.1	3898.26	317.414	4039.87	562.568
714.723	2416.04	923.435	734.798	6956	511.591	6100.08	6731.06	4207.96	2717.29	3708.45	735.566	1765.05	1193.31	415.875	602.669	1831.25	563.157	4625.79	3637.8	971.265	1022.81	8266.49	1114.69	924.736	1480.03	284.997	406.401	2518.82	206.392	3340.82	2369.23	743.103	784.084	1165.69	415.635	471.798	1688.14	141.849	164.661	2729.48	137.694	4358.81	3176.46	1480.31	1845.69	4534.33	1076.38	2166.54	477.08
2686.77	5981.65	452.976	2995.8	5051.49	765.196	7317.73	5993.28	2557.89	2481.5	6184.18	349.273	50014.9	1741.6	163.954	43469.6	2028.12	173.774	70702.2	6811.66	152.591	86991.3	2967.8	315.542	47104.8	2813.37	184.079	120989	3685.93	188.254	54753.2	3726.38	160.986	59777	3080.78	174.917	35537.4	2250.91	101.465	70125.5	973.634	113.221	61664.4	2427.88	379.579	76322.7	3520.42	625.763	1848.82	579.444
5226.58	5783.99	741.501	4102.37	3599.33	902.272	7986.72	3269.54	519.28	3048.85	7562.21	253.96	19348.2	2309.12	279.126	24809.4	2307.6	190.92	44651.8	4443.79	280.725	53214.1	6779.7	290.672	64494.8	1591.67	210.587	92805.1	2229.75	197.115	39949.9	4633.68	153.859	63024.7	3903.7	194.744	38821.4	2496.65	124.386	45314	3540.57	156.053	29596.9	6669.98	260.11	54801.6	5763.26	207.673	5355.23	462.143
7772.98	4595.04	395.68	2477.34	6876	809.227	5749.3	4951.76	857.621	4675.64	3852.47	361.202	20397.5	2378.31	229.403	9424.74	1545.58	202.912	52176.7	7397.18	153.434	53672.6	6981.74	362.906	63632.8	2231.53	176.596	61753.2	2108.76	183.046	40479.7	3569.82	146.149	37072.2	2288.36	186.518	25780.8	1822.99	157.407	25475.3	2318.05	144.85	51048.7	2203.9	231.966	38617.2	5428.01	309.386	8811.53	440.634
1963.15	8751.98	655.348	1881.32	5464.39	964.109	17442.4	12891.4	420.79	12798.4	6631.37	397.24	23437.5	4650.75	292.17	24377.5	3536.08	245.621	45008.1	10076	255.01	76806	4666.44	316.373	61130.6	3277.84	202.793	106867	2313.02	192.767	42728.1	3735.65	157.425	48682.6	5203.8	181.802	43554.3	2019.46	110.588	53673.8	1331.57	141.899	47265.9	3575.61	237.986	57234.3	3196.12	277.841	3118	764.588
2270.76	6293.56	265.448	2840.67	6061.12	362.2	10330.9	18305.3	666.494	8765.19	9328.77	569.268	13108.3	22016.1	556.779	15545.9	13513.3	338.852	41047.1	6068.31	370.107	64789.1	4957.45	230.896	66311.9	3577.76	340.869	73342.2	2042.84	194.987	48593.4	2422.16	174.599	53047.8	2817.31	184.453	28815.2	2015.46	135.759	52978.9	2012.79	143.85	35039.2	3137.65	217.596	47278.7	3012.01	225.085	1655.91	477.944
3860.79	6399.93	5705.89	4481.7	7939.16	3505.86	4547.27	6283.69	4862.12	4249.57	5202.42	2810.57	37145.8	2499.7	10852.68*	35389.4	1798.29	5131.421*	68294.6	6360.75	32176.7	85495.2	4639.56	18478.3	99409.1	2859.86	31561.3	97449.3	2078.27	14348.1	43260.8	4941.22	25766.82*	49179.7	1914.28	11140.06*	64491	2028.38	21850.39*	74602.9	2996.43	3882.28*	60533.1	6781.84	26259.05*	55584.8	2776.92	16933.23*	4220.22	449.142
5301.61	4435	369.801	5007.9	3434.64	331.74	5132.1	6329.99	313.889	1939.72	6235.74	290.727	28648.2	1998.93	201.211	34224.4	1812.55	143.728	47953.9	3408.62	339.094	85079.4	4336.84	330.695	41706.3	4109.72	221.082	104626	3157.44	176.257	33971	3086.92	116.213	39935.5	3554.02	152.588	40380.4	1443.34	122.069	70379.7	1261.97	134.632	39849.1	3035.79	202.247	72005.4	9589.43	277.236	3303.16	543.299
1580.86	5004.68	588.596	1078.01	4408.6	304.736	22950.3	5156.34	337.393	27141.7	10460.5	314.41	12606.9	2339.6	125.904	16062.4	2536.63	142.111	53529.7	4706.64	232.82	46244.6	3763.83	259.355	40018.4	1170.94	203.755	88842.9	2991.09	160.421	26581.8	2047.11	125.851	31011.5	2705.76	144.466	27452.5	1735.88	105.02	33921.5	3520.51	112.567	35858.9	3574.91	189.914	42102.1	4343.88	262.979	9405.32	427.906
2318.42	13061.1	435.37	2233.9	5947.58	409.764	4296.36	7990.27	482.649	2138.51	7557.8	258.029	6573.71	28255.4	159.687	9218.17	16056.9	147.137	29138.4	4610.76	154.311	39531.8	2810.68	311.492	29964.5	2792.83	196.468	51783.7	1859.89	182.301	21492.4	3839.53	141.613	28320.2	5190.32	161.968	12469.6	2458.18	132.506	22384	2925.15	136.279	23229	2852.5	185.172	36633.1	3164.67	279.272	2658.89	241.54
5124.61	7213.41	728.911	1281.92	2631.46	505.391	11638.4	7944.35	622.135	7104.84	9690.33	267.424	27561	1381.86	143.375	32006.2	1206.12	159.552	30108.7	4113.84	178.058	72024.3	2620.69	250.625	28917.1	1615.47	162.493	91767.6	1449.07	149.569	46516.2	2400.44	142.169	45217.1	1951.91	150.893	45479.3	2226.99	100.711	58559.8	2335.38	135.307	50093.8	3767.76	191.611	64961.8	4405.55	211.918	1304.27	467.228
4774.05	3853.62	378.434	6986.18	1312.22	448.137	18676	1875.73	649.926	17550.4	711.393	337.834	21338.3	839.521	120.651	24163.8	247.16	172.988	65821.6	328.63	229.957	61092.3	243.052	320.034	65943.8	287.099	175	57618.6	199.654	195.981	40277	404.602	132.62	50342.8	175.694	145.076	38457.1	120.881	135.93	54017	154.377	137.895	30936.8	1485.39	146.785	63421.3	417.454	276.375	3580.97	379.134
1342.75	1502.41	775.129	720.573	1063.54	1223.56	13465.9	5573.81	851.388	13663	1276.36	417.777	10134.9	1798.91	200.91	12976.1	722.191	165.842	46555.6	5140.83	210.332	61439.7	3083.01	310.898	17278	827.448	198.788	72938.8	794.417	185.177	29611.2	7275.16	156.295	36389.8	1044.93	163.524	23779.3	379.086	116.843	33113.2	406.094	113.052	29782.7	6319.56	178.814	35393.7	2500.65	218.045	3828.39	469.033
1351.2	4209.21	767.762	723.695	1191.52	840.802	6675.74	2139.91	671.997	5929.01	427.194	336.937	8448.9	1559.2	217.184	12756.7	331.685	177.879	34647	1108.62	283.02	59390.5	490.723	359.639	57099.8	494.567	196.145	89232.9	240.301	221.12	23607	979.047	137.109	45211.2	219.976	165.795	20936.1	174.239	146.667	45816.3	168.286	143.914	35828.7	3767.69	263.66	39790.5	1141.63	274.964	5751.2	392.044
6159.31	4510.08	298.298	4612.55	4448.96	386.712	8421.38	5252.66	1857.35	5954.66	2819.88	595.655	25629.1	1432.51	253.15	24055.5	486.123	140.085	57933.3	2159.61	337.945	72335.6	526.786	309.496	72056.6	501.77	388.639	108191	338.937	194.811	43375.2	3579.88	227.397	54121.8	363.661	185.095	44322.9	295.269	143.853	62664.6	189.19	133.276	40311.8	4996.23	197.947	50695.8	1142.6	262.318	2054.89	686.445
5506.46	6666.53	355.757	5599.65	2576.25	357.097	15740.2	1575.22	323.891	7968.51	395.212	305.022	20018.2	1236.18	242.121	19092.3	517.906	128.365	54216.8	732.226	449.085	63221.1	673.462	281.039	59144.9	472.877	426.457	97051.2	277.153	223.207	47098.4	1038.61	214.497	51871.9	531.029	148.13	42820.8	168.284	261.382	53849.9	209.906	122.177	42955.9	3435.95	358.643	43052.3	1651.32	281.656	1978.6	502.273
17296	1561.11	2035.74	20342.4	793.827	2230.63	14247.6	2369.28	503.95	10984.5	663.55	476.436	11704.5	1218.34	177.189	11430.4	367.407	179.064	57414.9	1932.39	268.246	51306.6	665.696	357.163	57374.3	390.179	247.056	56291.1	257.122	209.229	33454	2500.08	182.172	29198.8	426.044	196.186	30477	244.987	141.839	23741.1	199.069	152.642	43005.6	3594.35	209.509	46823.8	1318.07	222.034	3840.54	585.011
2237.21	757.493	560.334	1180.87	691.733	441.549	28017.3	1198.95	308.283	4947.71	649.195	253.602	39064.5	346.06	170.508	26780.9	156.93	163.049	57521.5	232.471	211.695	74156	279.468	298.791	103289	228.499	141.691	119862	237.897	209.323	56707.9	158.549	155.639	62252.3	172.345	163.343	64888.2	152.186	100.333	63912.7	146.238	126.893	58734.3	468.488	170.71	56611.2	323.581	216.173	3033.32	442.406
2816.92	1312.28	523.117	2024.06	791.551	1163.02	15240.7	18009.3	432.404	11068.8	6235.76	469.252	12134	306.282	170.431	15048	178.404	175.549	48121.5	234.117	417.101	58777.8	231.687	291.99	49223.8	272.74	231.182	80590.1	266.964	254.565	25019.3	196.117	212.212	31020.8	188.452	191.672	19232.8	143.517	145.869	39516.7	162.098	157.666	26538	535.658	338.585	46615.9	311.84	318.426	2452.82	474.588
2534.95	6831.27	354.042	2216	2096.18	370.106	10015.7	3194.9	375.015	7165.21	557.986	345.61	26542.4	1652.3	196.881	33620	513.085	167.277	67264.9	1825.3	213.459	82227.3	1221.22	224.904	66164.9	463.691	197.111	111592	511.442	184.636	43498.9	685.576	122.843	54189.8	457.883	165.07	45835.9	150.088	112.14	59748.4	222.77	137.873	59676.7	2263.75	204.462	71168.2	1230.76	271.799	2974.09	515.434
1889.94	1366.9	524.852	730.481	692.829	585.547	8660.04	606.582	383.868	7125	752.499	289.3	18794.8	238.06	236.248	14118.8	181.615	188.292	66362.5	184.674	168.978	58014.1	263.499	321.26	62590.6	277.991	236.433	87236.6	257.865	175.329	26929.3	154.421	309.545	45061.6	149.764	286.662	38968.9	125.634	103.626	38155.3	154.821	140.53	43645.4	284.269	162.947	33958.9	235.117	230.684	5328.73	479.721
1176.41	6132.72	1023.23	629.892	1989.42	1453.17	6134.35	11660.4	418.041	3853.8	2511.67	418.356	9638.61	479.889	265.398	10168.3	281.517	176.171	30300.9	299.004	486.515	49963.8	343.73	311.666	46717.2	173.891	367.31	69378.4	304.155	198.224	30810.7	223.059	193.052	42412	218.341	178.178	20239.4	138.446	120.278	30928.3	154.575	145.813	32814.5	676.163	259.795	31853.9	504.229	251.186	3547.18	292.779
2222.48	2462.7	479.947	1455.1	1024.2	355.83	11404.7	3423.01	557.53	6603.5	961.628	314.112	25337.2	2295.24	230.669	27144.2	271.954	177.418	68820.8	1029.7	256.18	76051.3	419.509	310.523	57787.9	799.509	202.88	100613	249.704	184.779	49132.3	2685.48	151.884	59685.2	274.293	159.909	39759.2	1356.8	139.124	55336.8	166.008	124.271	46130.1	3472.15	168.469	53510.1	603.783	235.966	1719.43	510.69
2530.45	2231.95	668.193	3342.19	1551.07	523.107	25867.6	35377.9	296.353	6507.16	3627.95	258.966	6817.19	1140.28	144.003	6164.73	301.779	145.036	31936.8	723.004	209.539	42854.4	330.33	204.474	31147.1	277.423	178.666	58516.6	322.839	154.136	25107.4	334.738	153.668	23199.8	265.656	150.401	9586.31	140.4	99.5478	17099.4	182.234	109.716	16055.9	2100.68	195.859	21428.2	763.88	255.427	6234.83	882.321
770.321	11370.3	307.137	357.905	5881.55	631.499	14864.9	5016.23	578.226	7827.36	1551.92	363.889	6848.7	1849.49	205.517	10135.5	625.42	174.062	30978.2	1839.45	215.007	42701.5	900.703	308.897	17352	642.204	218.513	49282.9	422.536	212.622	17537.3	3150.43	160.081	24778.8	362.332	156.648	8553.61	179.737	113.806	12358.3	152.566	120.106	27982.1	5495.46	221.079	37095.5	2362.68	241.477	6143.8	523.853
2507.11	875.063	973.655	2417.23	699.559	2573.6	4696.18	1056.59	800.765	2200.91	449.545	590.379	3718.74	221.148	238.684	3835.32	155.536	168.701	31457.2	256.713	286.222	24910.5	301.135	295.215		186.128	368.818		242.731	186.951	16579.8	144.714	198.374	17022	143.702	143.701	8811.39	120.632	128.106	4563.94	166.98	126.525	20245.8	436.744	191.319	26332	352.596	251.99	1064	392.791
6291.49	3904.26	1723.22	4370.06	2025.35	3274.81	5673.67	20906.9	3337.91	3424.84	16701.2	1772.84	14452.2	1143.35	251.624	22738.2	503.114	171.678	39410	713.236	259.885	42292	660.09	341.265	44881.6	304.06	179.361	69465.9	339.132	226.081	32857.1	1535.03	239.053	41032.4	443.91	146.438	34165.3	203.859	119.184	50529.4	180.333	137.191	29827.2	3956.56	418.379	57670.3	2454.32	245.54	2503.16	557.507
1535	2690.24	1248.22	979.916	1355.44	1615.85	10749.2	2504.53	1128.39	4935.2	2333.78	575.302	36587.6	1151.1	344.941	22671.7	332.148	271.152	87396.6	541.559	237.397	83363	362.938	356.478	61540.5	344.971	198.215	98730.3	294.95	208.448	62510.6	589.314	167.325	58255	174.369	163.347	46105.5	154.639	96.2857	55653.7	156.869	127.968	59070.4	2759.49	484.928	70131.8	648.001	461.588	5981.92	899.909
2118.2	3927.85	601.239	895.609	6980.43	909.461	15340.5	15424.9	371.785	9622.43	1589.57	445.254	19437.9	1520.74	144.288	6902.78	290.743	130.742	61779.6	680.259	158.067	67494.9	304.856	295.668	70645.3	553.076	183.154	69403.6	270.657	182.893	53871.6	565.137	125.267	47691.6	222.659	141.506	38685.7	261.039	136.045	51631.7	179.637	122.978	59388.8	2196.74	206.817	42181.2	607.1	281.27	2362.65	346.487
1258.57	1944.27	584.734	744.419	1189.48	568.026	8071.48	687.117	627.141	5512.8	793.086	318.828	16840.5	216.438	219.277	21268.6	193.629	136.184	39201.2	283.405	207.773	59554.2	212.497	310.883	40619.3	227.591	146.356	70122.3	249.722	192.452	28824	161.837	140.829	38189.7	171.553	174.119	20595.5	136.583	109.984	42080.4	152.79	139.553	39099.6	187.296	161.55	45830.8	337.78	213.271	1741.65	376.104
2030.58	9490.96	2179.05	1547.17	7919.66	3283.86	3990.48	39156.4	645.383	4611.53	6932.31	546.059	3890.23	3221.71	175.69	3831.28	778.056	128.989	16795.8	13698.3	287.035	23894.7	3969.69	279.63	6223.53	3339.2	182.452	12270.4	815.148	163.451	6209.19	23503.7	147.431	10409.6	1323.13	142.659	939.284	764.581	101.319	2387.5	219.757	128.898	17854	7787.15	174.284	14798.9	2439.97	242.465	2899.66	907.251
698.772	4975.98	3553.1	663.41	1604.38	2180.87	1769.06	3189.44	3353.44	572.513	778.959	1566.21	1896.77	1776.26	4197.305*	1340.56	463.828	2257.038*	4652.6	746.316	12924.9	4061.03	538.982	5956.4	492.209	445.846	1884.03	641.324	276.596	3828.07	3306.66	1068.68	10399.47*	1534.12	375.608	5116.406*	486.93	215.886	1446.811*	204.221	197.3	830.6192*	8634.03	2204.53	4215.86*	6038.85	926.42	4212.698*	652.066	494.383
1146.06	3367.83		598.583	3468.67		6175.99	5552.4		7120.93	2542.54		3536.28	620.108		3395.16	348.141		15667.2	391.036		17781.1	326.627		7197.79	337.475		6593.2	255.614		7229.05	401.42		15060	290.806		1116.26	198.173		1659.69	185.655		16368.3	1500.24		19784	684.838		2389.73	264.827
851.124	32740.8		607.505	36899		2381.61	7715.54		1032	16809.7		207.112	31584.7		176.278	7570.22		2499.06	29676.5		996.055	24757.1		279.357	61538.2		273.044	28571.5		1493.91	49907.4		323.297	20226.3		232.989	43527		169.972	10517.2		7400.99	16251.8		1460.75	13747.5		401.16	625.968
2347.65	2286.3		971.25	2478.06		35378.2	29281		14443.9	45262.2		15392.6	5935.06		20903	1659.53		48951.6	7750.94		51220.9	5326.54		37704.6	12320.5		43861.2	3514.56		43124.8	14802.1		34847.5	7140.41		22275.2	6674.14		60693.2	512.822		30717.8	9913.3		51434.5	6677.1		3235.45	831.981
761.878	10882.4		795.206	44311.5		2825.8	18769.1		2558.69	4268.65		6113.36	1150.9		8010.54	1321.92		30464.9	590.158		21640	2134.77		15535.2	393.735		27238.3	1184.2		16585.9	789.676		20341.8	1646.13		11547.5	130.744		23963.4	325.869		28835.4	2298.83		42113	3004.77		1013.77	319.136
1088.17	21740.1		649.014	12789.1		27358.1	13249.8		8174.83	3305.27		4242.95	4751.1		5921.08	2442.58		21807.9	20559.2		29276.6	11293.5		2850.69	20520.7		16543.2	6289.9		15360	18345.2		20768.9	6133.54		7118.46	2528.19		12325.6	1808.94		18126.8	9597.97		24558.4	8984.25		3398.98	620.218
2596.64	6112.18		2080.26	4707.5		23854.1	5525.27		3379.36	5516.01		6394.04	2084		4394.54	389.482		29463.6	696.575		22267.9	439.767		25909.4	835.271		16030.1	266.583		23013.3	1029.77		9701.09	228.367		15686.9	1134.02		6446.28	145.394		17151.4	2465.99		20692.3	687.725		1421.28	349.276
2537.25	4516.61		939.368	6457.43		5222.92	2573.25		2829.95	1217.95		20199.9	2329.7		24403.1	463.042		38451.2	1695.37		62057.7	902.445		63863.3	697.568		90221.5	570.138		38397.2	1699.11		36083.5	510.122		40105	313.581		70235.5	204.689		36121.2	4466.02		58877.9	892.187		2054.39	350.797
916.222	9529.29		878.614	2306		4926.34	9972.31		3399.15	6162.17		3251.4	7597.28		2497.75	1186.95		12408.8	12391.6		10740.1	4748.26		2107.85	24249.8		8481.13	1419.65		4099.19	20784.9		5972.32	1258.72		5373.27	3189.42		2458.43	362.531		13218.6	15666.2		12925.6	5124.98		727.094	347.775
1541.21	2889.65		600.417	2921.15		40541.1	3275.46		5482.82	922.796		4597.97	1393.31		4926.76	316.607		10999.6	762.504		20079.1	438.837		11404.8	427.106		20945	296.134		5672.18	568.177		14093.9	271.279		6038.02	168.32		11769.6	138.974		19649.4	3928.2		28649.8	710.962		860.71	210.582
2321.46	26527.8		2350.24	16234.9		2319.27	13902.4		1221.86	4452.81		15171	12536.3		18896.7	1918.53		51023.4	18995.2		56470.8	9477.87		33544.1	44377.9		63120.1	2819.12		18342.5	30796.4		44390.6	4758.38		28494.9	26305.8		60867.7	769.957		35635.4	15441.4		53646.1	6284.38		1803.71	507.032
3013.31	3631.67		2403.48	2997.04		6500.67	10064		7329.08	2205.64		15524.8	1094.03		20815.6	432.967		42450.8	687.878		44344.3	451.103		48454.5	388.282		66339.1	284.985		19752.5	1306.92		46550.7	323.397		23593.2	175.11		63670.4	133.711		47389.3	3865.28		57570.5	924.403		2131.58	483.596
1126.72	3105.53		745.516	2217.55		10073.9	3057.72		5463.47	2413.11		8270.85	438.738		13494.9	255.24		42026.2	246.483		34836.7	390.761		31959.3	240.083		59684.6	252.439		19775.6	242.512		41585.3	169.904		20633.8	115.906		44867.5	174.056		25727.3	759.651		34930	513.35		2392.07	433.176
1074.97	10827.4		528.03	4363.03		4941.27	11556		2229.13	2259.95		6437.88	2131.21		4746.35	377.45		14619.7	1494.22		8949.75	533.602		9065.97	884.553		3972.5	351.103		5814.81	4078.74		8303.16	337.381		2522.9	400.082		2612.81	174.764		13046.1	5938.4		11381.1	1070.55		6317.25	809.11
1457.47	8738.69		779.046	3182.54		6721.38	2679.54		4520.61	674.427		21310.7	495.551		28257.3	241.73		68751.4	283.177		69679.8	328.914		61929.2	195.993		62191.9	240.408		34687.6	293.074		41146.3	203.508		29687.4	160.218		44775	173.328		50858.4	1370.63		70293.7	527.9		1674.4	280.908
925.158	12618.7		453.34	8746.12		7470.42	20078.2		1011.63	13722.9		704.919	9708.77		473.796	2649.45		1427.21	18081.1		973.166	5865.45		199.422	32356.1		315.798	7225.01		502.396	28309.9		326.889	11708.9		273.016	20705		450.421	1557.35		2751.59	11682.4		1472.19	10463.4		901.788	1280.19
1705.53	3849.58		1165.15	2299.38		6375.83	5012.34		5438.58	2599.97		7018.98	1231.34		9404.23	626.104		38728.3	857.046		46392.7	1025.41		22284	333.237		32891.3	344.6		24987.8	4493.36		33183.8	1237.46		17790.4	156.209		24747.7	196.303		22767.4	1399.97		40254.8	2135.02		3813.59	303.259
926.762	3611.59		918.819	1277.81		7936.13	21500.2		10956.4	13490.6		11618.9	5449.96		5628.99	1054.18		59059.2	3849.16		36639.6	1583.45		32724.5	6671.11		25783.2	795.231		39870	16037.3		21444.9	3243.39		27326.8	1005.79		11920.2	315.222		28903.1	4575.9		28040.3	3177.75		3364.4	1036.54
3528.18			2962.29			14196			7446.24			10062.2			7062.04			43088.1			39687.8			25255.8			32474			20035.9			29484			13468.2			13405.1			36136.8			35956.3			1544.95
7502.1			1681.67			3334.44			1074.64			1293.58			673.375			2505.88			1475.72			328.244			371.989			778.096			364.727			330.8			171.722			4400.84			2158.01			1415.43
1399.4			1713.8			17341.6			5426.83			1046.21			893.624			2267.05			1458.81			227.821			409.911			475.653			558.531			244.992			188.158			2161.32			1913.27			1149.93
762.364			432.584			4217.63			2245.7			9766.14			10499.1			39901.5			42718.4			51624.3			55866.9			31377.4			32943.7			28383			30426.7			33394.4			30603.4			2671.19
1382.75			945.493			8705			6501.74			41379.1			26284.2			62664.5			72072.7			67993.2			91903.6			49432.6			47729.4			64236.9			49445.7			45290			76568.3			3582.22
1741.88			1140.09			5974.15			4744.78			4380.22			5897.72			15645.5			25376.6			22803.1			34204			12139.3			17501.1			7065.44			14134			23220.4			29088.7			3158.02
229.051			239.716			168.766			181.843			2383.21			3662.79			13991.1			7526.67			4530.64			8861.37			1974.36			6577.43			5005.83			3422.87			17393.4			17790.3			1037.98
1611.49			647.136			22475.6			7545.79			9524.9			9620.82			39025.2			41284.5			26324.4			26630.4			14717.4			20163.3			13329.6			23780.6			25934.3			23545.5			1636.74
1518.25			832.359			2605.06			1288.03			4162.77			3739.12			12290.7			14265.4			10651.5			16040.2			11339.7			6648.27			5372.06			3836.22			18453.4			16750.8			1205.52
1514.12			693.323			10527.5			3797.58			11308.6			14612.3			43422.7			41621.5			36045.8			57590.2			21536.2			37980			16173.1			32414.7			26996.5			29503			3159.54
1969.05			1134.9			3119.77			1725.43			3239.1			2765			7453.12			13890.9			7499.98			7235.61			6737.3			9498.42			6024.71			3164.28			12591.5			14118.2			1954.42
2196.21			1754.22			11138.3			11697.4			14045.4			15414			47174.6			53816.8			44440.8			62239			38889.7			39347.9			32738.5			48168.8			39534.4			41529			3451.34
1825.67			1827.21			9043.15			8281.81			5314.07			5876.1			18235.8			24113.6			16835.3			22749.3			11042.2			10846.9			2193.11			4664.91			23917.6			33074.7			1678.22
1752.86			1113.39			6031.72			2922.92			4353.25			4196.11			21227.5			26991.7			1952.68			8312.13			5240.89			12794.8			3277.35			3566.2			12005.1			23601.2			2332.87
2210.3			2514.35			7872.19			4046.92			12028.4			15369.1			33842.7			60377.9			31220			65197.1			24364.3			37682.1			17799.4			38347			30792.2			56819.6			2664.21
5128.78			1276.59			2746.01			2671.04			18691			6235.09			55146.3			36552.8			54578.5			27986.8			39053.8			14019.1			32151.2			7651.9			31341.5			26879.8			2764.63
2314.88			2341.5			9966.14			7672.27			14673.1			21211.7			40302.4			67840.8			46056.4			71293.8			38825.7			39270.6			31805.5			34638.7			27219.6			47597.9			8228.75
1098.04			1255.18			2958.34			8791.78			857.173			1249.18			1384.6			4415.03			199.174			768.566			421.021			1407.69			235.757			223.997			5718.27			8381.52			723.067
2430.25			2062.47			21378.1			7140.65			8886.37			9493.01			33220.3			38651.2			31006.8			49007.2			28679.6			29947.3			9771.48			28711.8			32134.4			37397.1			2360.02
4548.26			1307.5			5789.46			3908.17			6095.68			6663.93			25065.8			33435.8			19085.9			21825.2			14637.4			17967.1			11382.3			8233.61			20591.3			27361.8			4532.57
1896.4			1251.85			5295.49			5342.81			3893.65			4544.16			15581.9			20918.3			5836.52			23820.6			14404.2			13176.4			5610.68			8103.59			13294.3			23973.4			2221.18
24661.2			24778.7			14138.2			5470.97			35255.9			21229.2			51590			61286.2			69107.4			72979.7			49924.8			38156.3			55938.3			55851.8			57930.3			53182.3			2209.05
870.788			449.648			1662.32			885.228			4180.41			1713.1			10769.7			7118.02			2196.81			2475.48			6920.94			2635.66			4307.09			498.079			8551.63			7401.18			1383.32
1918.91			2010.37			5159.03			2844.25			6574.56			6625.77			23541.3			31025.6			28521.6			31540.1			15828.1			13031.3			10540.9			8985.57			28291.9			27613.8			1277.83
1082.1			565.166			1241.7			833.877			920.154			711.746			1558.27			1247.32			226.252			367.566			405.189			423.078			189.105			205.942			2138.7			1673.66			667.479
1330.18			834.02			10470.7			2814.18			15269.7			11868.7			52957.9			35868.2			28291.3			64455.1			31938.2			34908			23538.3			41198.4			37967.8			37958.6			2866.82
1201.18			1260.27			5666.77			4521.33			4808.2			5358.64			18492.5			26488.6			21052			26793.3			23251.7			15305.8			10465.8			11001.1			17981.5			18709			1883.88
650.649			974.591			4425			2407.35			4198.09			4397.81			9911.82			18041.2			13652.7			26001.7			7965.46			17837.9			8974.17			6974.05			17715.8			19912.3			1768.87
2224.25			1102.23			1709.9			1171.76			4469.13			3637.35			11803.9			31943.6			13401.6			18633.4			6275.22			11606.3			2882.57			4498.61			20684.6			20738.3			1215.93
1817			1408.54			4014.86			2712.54			4683.62			3665.49			24133.7			16699.4			6720.91			11120			7730.22			7535.61			3087.77			2030.46			22067.7			19231.4			1315.82
[truncated: 16 more columns]

## Sheet: stats Figure 1
Isotype	Strain	Antigen	Groups	p-value		Statisitcal Test Used
IgM	Wuhan	Spike	Vaccinated vs Convalescent	<0.0001		ANOVA Kruskal-Wallis test with Dunn's correction
IgM	Alpha	Spike	Vaccinated vs Convalescent	<0.0001		ANOVA Kruskal-Wallis test with Dunn's correction
IgM	Beta	Spike	Vaccinated vs Convalescent	<0.0001		ANOVA Kruskal-Wallis test with Dunn's correction
IgM	Gamma	Spike	Vaccinated vs Convalescent	0.0002		ANOVA Kruskal-Wallis test with Dunn's correction
IgM	Delta	Spike	Vaccinated vs Convalescent	<0.0001		ANOVA Kruskal-Wallis test with Dunn's correction
IgM	Omicron	Spike	Vaccinated vs Convalescent	<0.0001		ANOVA Kruskal-Wallis test with Dunn's correction
IgM	Wuhan	Spike	Vaccinated vs Naïve	<0.0001		ANOVA Kruskal-Wallis test with Dunn's correction
IgM	Alpha	Spike	Vaccinated vs Naïve	<0.0001		ANOVA Kruskal-Wallis test with Dunn's correction
IgM	Beta	Spike	Vaccinated vs Naïve	<0.0001		ANOVA Kruskal-Wallis test with Dunn's correction
IgM	Gamma	Spike	Vaccinated vs Naïve	<0.0001		ANOVA Kruskal-Wallis test with Dunn's correction
IgM	Delta	Spike	Vaccinated vs Naïve	<0.0001		ANOVA Kruskal-Wallis test with Dunn's correction
IgM	Omicron	Spike	Vaccinated vs Naïve	<0.0001		ANOVA Kruskal-Wallis test with Dunn's correction
IgM	Wuhan	Spike	Convalescent vs Naïve	<0.0001		ANOVA Kruskal-Wallis test with Dunn's correction
IgM	Alpha	Spike	Convalescent vs Naïve	<0.0001		ANOVA Kruskal-Wallis test with Dunn's correction
IgM	Beta	Spike	Convalescent vs Naïve	<0.0001		ANOVA Kruskal-Wallis test with Dunn's correction
IgM	Gamma	Spike	Convalescent vs Naïve	<0.0001		ANOVA Kruskal-Wallis test with Dunn's correction
IgM	Delta	Spike	Convalescent vs Naïve	<0.0001		ANOVA Kruskal-Wallis test with Dunn's correction
IgM	Omicron	Spike	Convalescent vs Naïve	<0.0001		ANOVA Kruskal-Wallis test with Dunn's correction
IgM	Wuhan	RBD	Vaccinated vs Convalescent	<0.0001		ANOVA Kruskal-Wallis test with Dunn's correction
IgM	Alpha	RBD	Vaccinated vs Convalescent	<0.0001		ANOVA Kruskal-Wallis test with Dunn's correction
IgM	Beta	RBD	Vaccinated vs Convalescent	0.0046		ANOVA Kruskal-Wallis test with Dunn's correction
IgM	Gamma	RBD	Vaccinated vs Convalescent	0.0001		ANOVA Kruskal-Wallis test with Dunn's correction
IgM	Delta	RBD	Vaccinated vs Convalescent	0.0097		ANOVA Kruskal-Wallis test with Dunn's correction
IgM	Omicron	RBD	Vaccinated vs Convalescent	<0.0001		ANOVA Kruskal-Wallis test with Dunn's correction
IgM	Wuhan	RBD	Vaccinated vs Naïve	<0.0001		ANOVA Kruskal-Wallis test with Dunn's correction
IgM	Alpha	RBD	Vaccinated vs Naïve	0.0959	ns	ANOVA Kruskal-Wallis test with Dunn's correction
IgM	Beta	RBD	Vaccinated vs Naïve	0.0004		ANOVA Kruskal-Wallis test with Dunn's correction
IgM	Gamma	RBD	Vaccinated vs Naïve	0.2689	ns	ANOVA Kruskal-Wallis test with Dunn's correction
IgM	Delta	RBD	Vaccinated vs Naïve	<0.0001		ANOVA Kruskal-Wallis test with Dunn's correction
IgM	Omicron	RBD	Vaccinated vs Naïve	<0.0001		ANOVA Kruskal-Wallis test with Dunn's correction
IgM	Wuhan	RBD	Convalescent vs Naïve	<0.0001		ANOVA Kruskal-Wallis test with Dunn's correction
IgM	Alpha	RBD	Convalescent vs Naïve	<0.0001		ANOVA Kruskal-Wallis test with Dunn's correction
IgM	Beta	RBD	Convalescent vs Naïve	<0.0001		ANOVA Kruskal-Wallis test with Dunn's correction
IgM	Gamma	RBD	Convalescent vs Naïve	<0.0001		ANOVA Kruskal-Wallis test with Dunn's correction
IgM	Delta	RBD	Convalescent vs Naïve	<0.0001		ANOVA Kruskal-Wallis test with Dunn's correction
IgM	Omicron	RBD	Convalescent vs Naïve	<0.0001		ANOVA Kruskal-Wallis test with Dunn's correction
IgA	Wuhan	Spike	Vaccinated vs Convalescent	0.0027		ANOVA Kruskal-Wallis test with Dunn's correction
IgA	Alpha	Spike	Vaccinated vs Convalescent	0.7384	ns	ANOVA Kruskal-Wallis test with Dunn's correction
IgA	Beta	Spike	Vaccinated vs Convalescent	0.1488	ns	ANOVA Kruskal-Wallis test with Dunn's correction
IgA	Gamma	Spike	Vaccinated vs Convalescent	0.0012		ANOVA Kruskal-Wallis test with Dunn's correction
IgA	Delta	Spike	Vaccinated vs Convalescent	0.481	ns	ANOVA Kruskal-Wallis test with Dunn's correction
IgA	Omicron	Spike	Vaccinated vs Convalescent	0.5514	ns	ANOVA Kruskal-Wallis test with Dunn's correction
IgA	Wuhan	Spike	Vaccinated vs Naïve	<0.0001		ANOVA Kruskal-Wallis test with Dunn's correction
IgA	Alpha	Spike	Vaccinated vs Naïve	<0.0001		ANOVA Kruskal-Wallis test with Dunn's correction
IgA	Beta	Spike	Vaccinated vs Naïve	<0.0001		ANOVA Kruskal-Wallis test with Dunn's correction
IgA	Gamma	Spike	Vaccinated vs Naïve	<0.0001		ANOVA Kruskal-Wallis test with Dunn's correction
IgA	Delta	Spike	Vaccinated vs Naïve	<0.0001		ANOVA Kruskal-Wallis test with Dunn's correction
IgA	Omicron	Spike	Vaccinated vs Naïve	<0.0001		ANOVA Kruskal-Wallis test with Dunn's correction
IgA	Wuhan	Spike	Convalescent vs Naïve	<0.0001		ANOVA Kruskal-Wallis test with Dunn's correction
IgA	Alpha	Spike	Convalescent vs Naïve	<0.0001		ANOVA Kruskal-Wallis test with Dunn's correction
IgA	Beta	Spike	Convalescent vs Naïve	<0.0001		ANOVA Kruskal-Wallis test with Dunn's correction
IgA	Gamma	Spike	Convalescent vs Naïve	<0.0001		ANOVA Kruskal-Wallis test with Dunn's correction
IgA	Delta	Spike	Convalescent vs Naïve	<0.0001		ANOVA Kruskal-Wallis test with Dunn's correction
IgA	Omicron	Spike	Convalescent vs Naïve	<0.0001		ANOVA Kruskal-Wallis test with Dunn's correction
IgA	Wuhan	RBD	Vaccinated vs Convalescent	0.0742	ns	ANOVA Kruskal-Wallis test with Dunn's correction
IgA	Alpha	RBD	Vaccinated vs Convalescent	0.5658	ns	ANOVA Kruskal-Wallis test with Dunn's correction
IgA	Beta	RBD	Vaccinated vs Convalescent	0.1235	ns	ANOVA Kruskal-Wallis test with Dunn's correction
IgA	Gamma	RBD	Vaccinated vs Convalescent	0.1281	ns	ANOVA Kruskal-Wallis test with Dunn's correction
IgA	Delta	RBD	Vaccinated vs Convalescent	0.1822	ns	ANOVA Kruskal-Wallis test with Dunn's correction
IgA	Omicron	RBD	Vaccinated vs Convalescent	0.2274	ns	ANOVA Kruskal-Wallis test with Dunn's correction
IgA	Wuhan	RBD	Vaccinated vs Naïve	<0.0001		ANOVA Kruskal-Wallis test with Dunn's correction
IgA	Alpha	RBD	Vaccinated vs Naïve	<0.0001		ANOVA Kruskal-Wallis test with Dunn's correction
IgA	Beta	RBD	Vaccinated vs Naïve	<0.0001		ANOVA Kruskal-Wallis test with Dunn's correction
IgA	Gamma	RBD	Vaccinated vs Naïve	<0.0001		ANOVA Kruskal-Wallis test with Dunn's correction
IgA	Delta	RBD	Vaccinated vs Naïve	<0.0001		ANOVA Kruskal-Wallis test with Dunn's correction
IgA	Omicron	RBD	Vaccinated vs Naïve	<0.0001		ANOVA Kruskal-Wallis test with Dunn's correction
IgA	Wuhan	RBD	Convalescent vs Naïve	<0.0001		ANOVA Kruskal-Wallis test with Dunn's correction
IgA	Alpha	RBD	Convalescent vs Naïve	<0.0001		ANOVA Kruskal-Wallis test with Dunn's correction
IgA	Beta	RBD	Convalescent vs Naïve	<0.0001		ANOVA Kruskal-Wallis test with Dunn's correction
IgA	Gamma	RBD	Convalescent vs Naïve	<0.0001		ANOVA Kruskal-Wallis test with Dunn's correction
IgA	Delta	RBD	Convalescent vs Naïve	<0.0001		ANOVA Kruskal-Wallis test with Dunn's correction
IgA	Omicron	RBD	Convalescent vs Naïve	<0.0001		ANOVA Kruskal-Wallis test with Dunn's correction
IgG	Wuhan	Spike	Vaccinated vs Convalescent	<0.0001		ANOVA Kruskal-Wallis test with Dunn's correction
IgG	Alpha	Spike	Vaccinated vs Convalescent	<0.0001		ANOVA Kruskal-Wallis test with Dunn's correction
IgG	Beta	Spike	Vaccinated vs Convalescent	<0.0001		ANOVA Kruskal-Wallis test with Dunn's correction
IgG	Gamma	Spike	Vaccinated vs Convalescent	<0.0001		ANOVA Kruskal-Wallis test with Dunn's correction
IgG	Delta	Spike	Vaccinated vs Convalescent	<0.0001		ANOVA Kruskal-Wallis test with Dunn's correction
IgG	Omicron	Spike	Vaccinated vs Convalescent	<0.0001		ANOVA Kruskal-Wallis test with Dunn's correction
IgG	Wuhan	Spike	Vaccinated vs Naïve	<0.0001		ANOVA Kruskal-Wallis test with Dunn's correction
IgG	Alpha	Spike	Vaccinated vs Naïve	<0.0001		ANOVA Kruskal-Wallis test with Dunn's correction
IgG	Beta	Spike	Vaccinated vs Naïve	<0.0001		ANOVA Kruskal-Wallis test with Dunn's correction
IgG	Gamma	Spike	Vaccinated vs Naïve	<0.0001		ANOVA Kruskal-Wallis test with Dunn's correction
IgG	Delta	Spike	Vaccinated vs Naïve	<0.0001		ANOVA Kruskal-Wallis test with Dunn's correction
IgG	Omicron	Spike	Vaccinated vs Naïve	<0.0001		ANOVA Kruskal-Wallis test with Dunn's correction
IgG	Wuhan	Spike	Convalescent vs Naïve	<0.0001		ANOVA Kruskal-Wallis test with Dunn's correction
IgG	Alpha	Spike	Convalescent vs Naïve	<0.0001		ANOVA Kruskal-Wallis test with Dunn's correction
IgG	Beta	Spike	Convalescent vs Naïve	<0.0001		ANOVA Kruskal-Wallis test with Dunn's correction
IgG	Gamma	Spike	Convalescent vs Naïve	<0.0001		ANOVA Kruskal-Wallis test with Dunn's correction
IgG	Delta	Spike	Convalescent vs Naïve	<0.0001		ANOVA Kruskal-Wallis test with Dunn's correction
IgG	Omicron	Spike	Convalescent vs Naïve	<0.0001		ANOVA Kruskal-Wallis test with Dunn's correction
IgG	Wuhan	RBD	Vaccinated vs Convalescent	<0.0001		ANOVA Kruskal-Wallis test with Dunn's correction
IgG	Alpha	RBD	Vaccinated vs Convalescent	<0.0001		ANOVA Kruskal-Wallis test with Dunn's correction
IgG	Beta	RBD	Vaccinated vs Convalescent	<0.0001		ANOVA Kruskal-Wallis test with Dunn's correction
IgG	Gamma	RBD	Vaccinated vs Convalescent	<0.0001		ANOVA Kruskal-Wallis test with Dunn's correction
IgG	Delta	RBD	Vaccinated vs Convalescent	<0.0001		ANOVA Kruskal-Wallis test with Dunn's correction
IgG	Omicron	RBD	Vaccinated vs Convalescent	<0.0001		ANOVA Kruskal-Wallis test with Dunn's correction
IgG	Wuhan	RBD	Vaccinated vs Naïve	<0.0001		ANOVA Kruskal-Wallis test with Dunn's correction
IgG	Alpha	RBD	Vaccinated vs Naïve	<0.0001		ANOVA Kruskal-Wallis test with Dunn's correction
IgG	Beta	RBD	Vaccinated vs Naïve	<0.0001		ANOVA Kruskal-Wallis test with Dunn's correction
IgG	Gamma	RBD	Vaccinated vs Naïve	<0.0001		ANOVA Kruskal-Wallis test with Dunn's correction
IgG	Delta	RBD	Vaccinated vs Naïve	<0.0001		ANOVA Kruskal-Wallis test with Dunn's correction
IgG	Omicron	RBD	Vaccinated vs Naïve	<0.0001		ANOVA Kruskal-Wallis test with Dunn's correction
IgG	Wuhan	RBD	Convalescent vs Naïve	<0.0001		ANOVA Kruskal-Wallis test with Dunn's correction
IgG	Alpha	RBD	Convalescent vs Naïve	<0.0001		ANOVA Kruskal-Wallis test with Dunn's correction
IgG	Beta	RBD	Convalescent vs Naïve	<0.0001		ANOVA Kruskal-Wallis test with Dunn's correction
IgG	Gamma	RBD	Convalescent vs Naïve	<0.0001		ANOVA Kruskal-Wallis test with Dunn's correction
IgG	Delta	RBD	Convalescent vs Naïve	<0.0001		ANOVA Kruskal-Wallis test with Dunn's correction
IgG	Omicron	RBD	Convalescent vs Naïve	<0.0001		ANOVA Kruskal-Wallis test with Dunn's correction

## Sheet: stats Supplemental Figure 1
Isotype	Strain	Antigen	Groups	p-value		Statisitcal Test Used
IgG1	Wuhan	Spike	Vaccinated vs Convalescent	<0.0001		ANOVA Kruskal-Wallis test with Dunn's correction
IgG1	Alpha	Spike	Vaccinated vs Convalescent	<0.0001		ANOVA Kruskal-Wallis test with Dunn's correction
IgG1	Beta	Spike	Vaccinated vs Convalescent	<0.0001		ANOVA Kruskal-Wallis test with Dunn's correction
IgG1	Gamma	Spike	Vaccinated vs Convalescent	<0.0001		ANOVA Kruskal-Wallis test with Dunn's correction
IgG1	Delta	Spike	Vaccinated vs Convalescent	<0.0001		ANOVA Kruskal-Wallis test with Dunn's correction
IgG1	Omicron	Spike	Vaccinated vs Convalescent	<0.0001		ANOVA Kruskal-Wallis test with Dunn's correction
IgG1	Wuhan	Spike	Vaccinated vs Naïve	<0.0001		ANOVA Kruskal-Wallis test with Dunn's correction
IgG1	Alpha	Spike	Vaccinated vs Naïve	<0.0001		ANOVA Kruskal-Wallis test with Dunn's correction
IgG1	Beta	Spike	Vaccinated vs Naïve	<0.0001		ANOVA Kruskal-Wallis test with Dunn's correction
IgG1	Gamma	Spike	Vaccinated vs Naïve	<0.0001		ANOVA Kruskal-Wallis test with Dunn's correction
IgG1	Delta	Spike	Vaccinated vs Naïve	<0.0001		ANOVA Kruskal-Wallis test with Dunn's correction
IgG1	Omicron	Spike	Vaccinated vs Naïve	<0.0001		ANOVA Kruskal-Wallis test with Dunn's correction
IgG1	Wuhan	Spike	Convalescent vs Naïve	<0.0001		ANOVA Kruskal-Wallis test with Dunn's correction
IgG1	Alpha	Spike	Convalescent vs Naïve	<0.0001		ANOVA Kruskal-Wallis test with Dunn's correction
IgG1	Beta	Spike	Convalescent vs Naïve	<0.0001		ANOVA Kruskal-Wallis test with Dunn's correction
IgG1	Gamma	Spike	Convalescent vs Naïve	<0.0001		ANOVA Kruskal-Wallis test with Dunn's correction
IgG1	Delta	Spike	Convalescent vs Naïve	<0.0001		ANOVA Kruskal-Wallis test with Dunn's correction
IgG1	Omicron	Spike	Convalescent vs Naïve	<0.0001		ANOVA Kruskal-Wallis test with Dunn's correction
IgG1	Wuhan	RBD	Vaccinated vs Convalescent	<0.0001		ANOVA Kruskal-Wallis test with Dunn's correction
IgG1	Alpha	RBD	Vaccinated vs Convalescent	<0.0001		ANOVA Kruskal-Wallis test with Dunn's correction
IgG1	Beta	RBD	Vaccinated vs Convalescent	<0.0001		ANOVA Kruskal-Wallis test with Dunn's correction
IgG1	Gamma	RBD	Vaccinated vs Convalescent	<0.0001		ANOVA Kruskal-Wallis test with Dunn's correction
IgG1	Delta	RBD	Vaccinated vs Convalescent	<0.0001		ANOVA Kruskal-Wallis test with Dunn's correction
IgG1	Omicron	RBD	Vaccinated vs Convalescent	<0.0001		ANOVA Kruskal-Wallis test with Dunn's correction
IgG1	Wuhan	RBD	Vaccinated vs Naïve	<0.0001		ANOVA Kruskal-Wallis test with Dunn's correction
IgG1	Alpha	RBD	Vaccinated vs Naïve	<0.0001		ANOVA Kruskal-Wallis test with Dunn's correction
IgG1	Beta	RBD	Vaccinated vs Naïve	<0.0001		ANOVA Kruskal-Wallis test with Dunn's correction
IgG1	Gamma	RBD	Vaccinated vs Naïve	<0.0001		ANOVA Kruskal-Wallis test with Dunn's correction
IgG1	Delta	RBD	Vaccinated vs Naïve	<0.0001		ANOVA Kruskal-Wallis test with Dunn's correction
IgG1	Omicron	RBD	Vaccinated vs Naïve	<0.0001		ANOVA Kruskal-Wallis test with Dunn's correction
IgG1	Wuhan	RBD	Convalescent vs Naïve	<0.0001		ANOVA Kruskal-Wallis test with Dunn's correction
IgG1	Alpha	RBD	Convalescent vs Naïve	<0.0001		ANOVA Kruskal-Wallis test with Dunn's correction
IgG1	Beta	RBD	Convalescent vs Naïve	<0.0001		ANOVA Kruskal-Wallis test with Dunn's correction
IgG1	Gamma	RBD	Convalescent vs Naïve	<0.0001		ANOVA Kruskal-Wallis test with Dunn's correction
IgG1	Delta	RBD	Convalescent vs Naïve	<0.0001		ANOVA Kruskal-Wallis test with Dunn's correction
IgG1	Omicron	RBD	Convalescent vs Naïve	<0.0001		ANOVA Kruskal-Wallis test with Dunn's correction
IgG2	Wuhan	Spike	Vaccinated vs Convalescent	<0.0001		ANOVA Kruskal-Wallis test with Dunn's correction
IgG2	Alpha	Spike	Vaccinated vs Convalescent	<0.0001		ANOVA Kruskal-Wallis test with Dunn's correction
IgG2	Beta	Spike	Vaccinated vs Convalescent	<0.0001		ANOVA Kruskal-Wallis test with Dunn's correction
IgG2	Gamma	Spike	Vaccinated vs Convalescent	<0.0001		ANOVA Kruskal-Wallis test with Dunn's correction
IgG2	Delta	Spike	Vaccinated vs Convalescent	<0.0001		ANOVA Kruskal-Wallis test with Dunn's correction
IgG2	Omicron	Spike	Vaccinated vs Convalescent	<0.0001		ANOVA Kruskal-Wallis test with Dunn's correction
IgG2	Wuhan	Spike	Vaccinated vs Naïve	<0.0001		ANOVA Kruskal-Wallis test with Dunn's correction
IgG2	Alpha	Spike	Vaccinated vs Naïve	0.0016		ANOVA Kruskal-Wallis test with Dunn's correction
IgG2	Beta	Spike	Vaccinated vs Naïve	<0.0001		ANOVA Kruskal-Wallis test with Dunn's correction
IgG2	Gamma	Spike	Vaccinated vs Naïve	0.0174		ANOVA Kruskal-Wallis test with Dunn's correction
IgG2	Delta	Spike	Vaccinated vs Naïve	<0.0001		ANOVA Kruskal-Wallis test with Dunn's correction
IgG2	Omicron	Spike	Vaccinated vs Naïve	<0.0001		ANOVA Kruskal-Wallis test with Dunn's correction
IgG2	Wuhan	Spike	Convalescent vs Naïve	<0.0001		ANOVA Kruskal-Wallis test with Dunn's correction
IgG2	Alpha	Spike	Convalescent vs Naïve	<0.0001		ANOVA Kruskal-Wallis test with Dunn's correction
IgG2	Beta	Spike	Convalescent vs Naïve	<0.0001		ANOVA Kruskal-Wallis test with Dunn's correction
IgG2	Gamma	Spike	Convalescent vs Naïve	<0.0001		ANOVA Kruskal-Wallis test with Dunn's correction
IgG2	Delta	Spike	Convalescent vs Naïve	<0.0001		ANOVA Kruskal-Wallis test with Dunn's correction
IgG2	Omicron	Spike	Convalescent vs Naïve	<0.0001		ANOVA Kruskal-Wallis test with Dunn's correction
IgG2	Wuhan	RBD	Vaccinated vs Convalescent	<0.0001		ANOVA Kruskal-Wallis test with Dunn's correction
IgG2	Alpha	RBD	Vaccinated vs Convalescent	<0.0001		ANOVA Kruskal-Wallis test with Dunn's correction
IgG2	Beta	RBD	Vaccinated vs Convalescent	<0.0001		ANOVA Kruskal-Wallis test with Dunn's correction
IgG2	Gamma	RBD	Vaccinated vs Convalescent	<0.0001		ANOVA Kruskal-Wallis test with Dunn's correction
IgG2	Delta	RBD	Vaccinated vs Convalescent	<0.0001		ANOVA Kruskal-Wallis test with Dunn's correction
IgG2	Omicron	RBD	Vaccinated vs Convalescent	<0.0001		ANOVA Kruskal-Wallis test with Dunn's correction
IgG2	Wuhan	RBD	Vaccinated vs Naïve	<0.0001		ANOVA Kruskal-Wallis test with Dunn's correction
IgG2	Alpha	RBD	Vaccinated vs Naïve	<0.0001		ANOVA Kruskal-Wallis test with Dunn's correction
IgG2	Beta	RBD	Vaccinated vs Naïve	<0.0001		ANOVA Kruskal-Wallis test with Dunn's correction
IgG2	Gamma	RBD	Vaccinated vs Naïve	<0.0001		ANOVA Kruskal-Wallis test with Dunn's correction
IgG2	Delta	RBD	Vaccinated vs Naïve	<0.0001		ANOVA Kruskal-Wallis test with Dunn's correction
IgG2	Omicron	RBD	Vaccinated vs Naïve	<0.0001		ANOVA Kruskal-Wallis test with Dunn's correction
IgG2	Wuhan	RBD	Convalescent vs Naïve	<0.0001		ANOVA Kruskal-Wallis test with Dunn's correction
IgG2	Alpha	RBD	Convalescent vs Naïve	<0.0001		ANOVA Kruskal-Wallis test with Dunn's correction
IgG2	Beta	RBD	Convalescent vs Naïve	<0.0001		ANOVA Kruskal-Wallis test with Dunn's correction
IgG2	Gamma	RBD	Convalescent vs Naïve	0.1458	ns	ANOVA Kruskal-Wallis test with Dunn's correction
IgG2	Delta	RBD	Convalescent vs Naïve	<0.0001		ANOVA Kruskal-Wallis test with Dunn's correction
IgG2	Omicron	RBD	Convalescent vs Naïve	<0.0001		ANOVA Kruskal-Wallis test with Dunn's correction
IgG3	Wuhan	Spike	Vaccinated vs Convalescent	<0.0001		ANOVA Kruskal-Wallis test with Dunn's correction
IgG3	Alpha	Spike	Vaccinated vs Convalescent	0.002		ANOVA Kruskal-Wallis test with Dunn's correction
IgG3	Beta	Spike	Vaccinated vs Convalescent	<0.0001		ANOVA Kruskal-Wallis test with Dunn's correction
IgG3	Gamma	Spike	Vaccinated vs Convalescent	<0.0001		ANOVA Kruskal-Wallis test with Dunn's correction
IgG3	Delta	Spike	Vaccinated vs Convalescent	<0.0001		ANOVA Kruskal-Wallis test with Dunn's correction
IgG3	Omicron	Spike	Vaccinated vs Convalescent	<0.0001		ANOVA Kruskal-Wallis test with Dunn's correction
IgG3	Wuhan	Spike	Vaccinated vs Naïve	<0.0001		ANOVA Kruskal-Wallis test with Dunn's correction
IgG3	Alpha	Spike	Vaccinated vs Naïve	<0.0001		ANOVA Kruskal-Wallis test with Dunn's correction
IgG3	Beta	Spike	Vaccinated vs Naïve	<0.0001		ANOVA Kruskal-Wallis test with Dunn's correction
IgG3	Gamma	Spike	Vaccinated vs Naïve	<0.0001		ANOVA Kruskal-Wallis test with Dunn's correction
IgG3	Delta	Spike	Vaccinated vs Naïve	<0.0001		ANOVA Kruskal-Wallis test with Dunn's correction
IgG3	Omicron	Spike	Vaccinated vs Naïve	<0.0001		ANOVA Kruskal-Wallis test with Dunn's correction
IgG3	Wuhan	Spike	Convalescent vs Naïve	<0.0001		ANOVA Kruskal-Wallis test with Dunn's correction
IgG3	Alpha	Spike	Convalescent vs Naïve	<0.0001		ANOVA Kruskal-Wallis test with Dunn's correction
IgG3	Beta	Spike	Convalescent vs Naïve	<0.0001		ANOVA Kruskal-Wallis test with Dunn's correction
IgG3	Gamma	Spike	Convalescent vs Naïve	<0.0001		ANOVA Kruskal-Wallis test with Dunn's correction
IgG3	Delta	Spike	Convalescent vs Naïve	<0.0001		ANOVA Kruskal-Wallis test with Dunn's correction
IgG3	Omicron	Spike	Convalescent vs Naïve	<0.0001		ANOVA Kruskal-Wallis test with Dunn's correction
IgG3	Wuhan	RBD	Vaccinated vs Convalescent	<0.0001		ANOVA Kruskal-Wallis test with Dunn's correction
IgG3	Alpha	RBD	Vaccinated vs Convalescent	<0.0001		ANOVA Kruskal-Wallis test with Dunn's correction
IgG3	Beta	RBD	Vaccinated vs Convalescent	<0.0001		ANOVA Kruskal-Wallis test with Dunn's correction
IgG3	Gamma	RBD	Vaccinated vs Convalescent	<0.0001		ANOVA Kruskal-Wallis test with Dunn's correction
IgG3	Delta	RBD	Vaccinated vs Convalescent	<0.0001		ANOVA Kruskal-Wallis test with Dunn's correction
IgG3	Omicron	RBD	Vaccinated vs Convalescent	<0.0001		ANOVA Kruskal-Wallis test with Dunn's correction
IgG3	Wuhan	RBD	Vaccinated vs Naïve	<0.0001		ANOVA Kruskal-Wallis test with Dunn's correction
IgG3	Alpha	RBD	Vaccinated vs Naïve	<0.0001		ANOVA Kruskal-Wallis test with Dunn's correction
IgG3	Beta	RBD	Vaccinated vs Naïve	<0.0001		ANOVA Kruskal-Wallis test with Dunn's correction
IgG3	Gamma	RBD	Vaccinated vs Naïve	<0.0001		ANOVA Kruskal-Wallis test with Dunn's correction
IgG3	Delta	RBD	Vaccinated vs Naïve	<0.0001		ANOVA Kruskal-Wallis test with Dunn's correction
IgG3	Omicron	RBD	Vaccinated vs Naïve	<0.0001		ANOVA Kruskal-Wallis test with Dunn's correction
IgG3	Wuhan	RBD	Convalescent vs Naïve	<0.0001		ANOVA Kruskal-Wallis test with Dunn's correction
IgG3	Alpha	RBD	Convalescent vs Naïve	<0.0001		ANOVA Kruskal-Wallis test with Dunn's correction
IgG3	Beta	RBD	Convalescent vs Naïve	<0.0001		ANOVA Kruskal-Wallis test with Dunn's correction
IgG3	Gamma	RBD	Convalescent vs Naïve	<0.0001		ANOVA Kruskal-Wallis test with Dunn's correction
IgG3	Delta	RBD	Convalescent vs Naïve	<0.0001		ANOVA Kruskal-Wallis test with Dunn's correction
IgG3	Omicron	RBD	Convalescent vs Naïve	<0.0001		ANOVA Kruskal-Wallis test with Dunn's correction
IgG4	Wuhan	Spike	Vaccinated vs Convalescent	0.0018		ANOVA Kruskal-Wallis test with Dunn's correction
IgG4	Alpha	Spike	Vaccinated vs Convalescent	0.0165		ANOVA Kruskal-Wallis test with Dunn's correction
IgG4	Beta	Spike	Vaccinated vs Convalescent	0.3522	ns	ANOVA Kruskal-Wallis test with Dunn's correction
IgG4	Gamma	Spike	Vaccinated vs Convalescent	0.0008		ANOVA Kruskal-Wallis test with Dunn's correction
IgG4	Delta	Spike	Vaccinated vs Convalescent	<0.0001		ANOVA Kruskal-Wallis test with Dunn's correction
IgG4	Omicron	Spike	Vaccinated vs Convalescent	<0.0001		ANOVA Kruskal-Wallis test with Dunn's correction
IgG4	Wuhan	Spike	Vaccinated vs Naïve	<0.0001		ANOVA Kruskal-Wallis test with Dunn's correction
IgG4	Alpha	Spike	Vaccinated vs Naïve	0.3456	ns	ANOVA Kruskal-Wallis test with Dunn's correction
IgG4	Beta	Spike	Vaccinated vs Naïve	<0.0001		ANOVA Kruskal-Wallis test with Dunn's correction
IgG4	Gamma	Spike	Vaccinated vs Naïve	0.0054		ANOVA Kruskal-Wallis test with Dunn's correction
IgG4	Delta	Spike	Vaccinated vs Naïve	<0.0001		ANOVA Kruskal-Wallis test with Dunn's correction
IgG4	Omicron	Spike	Vaccinated vs Naïve	<0.0001		ANOVA Kruskal-Wallis test with Dunn's correction
IgG4	Wuhan	Spike	Convalescent vs Naïve	0.4396	ns	ANOVA Kruskal-Wallis test with Dunn's correction
IgG4	Alpha	Spike	Convalescent vs Naïve	0.115	ns	ANOVA Kruskal-Wallis test with Dunn's correction
IgG4	Beta	Spike	Convalescent vs Naïve	0.0056		ANOVA Kruskal-Wallis test with Dunn's correction
IgG4	Gamma	Spike	Convalescent vs Naïve	0.5884	ns	ANOVA Kruskal-Wallis test with Dunn's correction
IgG4	Delta	Spike	Convalescent vs Naïve	0.9096	ns	ANOVA Kruskal-Wallis test with Dunn's correction
IgG4	Omicron	Spike	Convalescent vs Naïve	0.0178		ANOVA Kruskal-Wallis test with Dunn's correction
IgG4	Wuhan	RBD	Vaccinated vs Convalescent	0.5205	ns	ANOVA Kruskal-Wallis test with Dunn's correction
IgG4	Alpha	RBD	Vaccinated vs Convalescent	0.0014		ANOVA Kruskal-Wallis test with Dunn's correction
IgG4	Beta	RBD	Vaccinated vs Convalescent	0.5747	ns	ANOVA Kruskal-Wallis test with Dunn's correction
IgG4	Gamma	RBD	Vaccinated vs Convalescent	0.4329	ns	ANOVA Kruskal-Wallis test with Dunn's correction
IgG4	Delta	RBD	Vaccinated vs Convalescent	0.0218		ANOVA Kruskal-Wallis test with Dunn's correction
IgG4	Omicron	RBD	Vaccinated vs Convalescent	<0.0001		ANOVA Kruskal-Wallis test with Dunn's correction
IgG4	Wuhan	RBD	Vaccinated vs Naïve	<0.0001		ANOVA Kruskal-Wallis test with Dunn's correction
IgG4	Alpha	RBD	Vaccinated vs Naïve	0.4701	ns	ANOVA Kruskal-Wallis test with Dunn's correction
IgG4	Beta	RBD	Vaccinated vs Naïve	0.0282		ANOVA Kruskal-Wallis test with Dunn's correction
IgG4	Gamma	RBD	Vaccinated vs Naïve	0.8865	ns	ANOVA Kruskal-Wallis test with Dunn's correction
IgG4	Delta	RBD	Vaccinated vs Naïve	0.0155		ANOVA Kruskal-Wallis test with Dunn's correction
IgG4	Omicron	RBD	Vaccinated vs Naïve	<0.0001		ANOVA Kruskal-Wallis test with Dunn's correction
IgG4	Wuhan	RBD	Convalescent vs Naïve	0.006		ANOVA Kruskal-Wallis test with Dunn's correction
IgG4	Alpha	RBD	Convalescent vs Naïve	0.0353		ANOVA Kruskal-Wallis test with Dunn's correction
IgG4	Beta	RBD	Convalescent vs Naïve	0.2541	ns	ANOVA Kruskal-Wallis test with Dunn's correction
IgG4	Gamma	RBD	Convalescent vs Naïve	0.4397	ns	ANOVA Kruskal-Wallis test with Dunn's correction
IgG4	Delta	RBD	Convalescent vs Naïve	0.7683	ns	ANOVA Kruskal-Wallis test with Dunn's correction
IgG4	Omicron	RBD	Convalescent vs Naïve	0.3997	ns	ANOVA Kruskal-Wallis test with Dunn's correction
C1q	Wuhan	Spike	Vaccinated vs Convalescent	<0.0001		ANOVA Kruskal-Wallis test with Dunn's correction
C1q	Alpha	Spike	Vaccinated vs Convalescent	<0.0001		ANOVA Kruskal-Wallis test with Dunn's correction
C1q	Beta	Spike	Vaccinated vs Convalescent	<0.0001		ANOVA Kruskal-Wallis test with Dunn's correction
C1q	Gamma	Spike	Vaccinated vs Convalescent	<0.0001		ANOVA Kruskal-Wallis test with Dunn's correction
C1q	Delta	Spike	Vaccinated vs Convalescent	<0.0001		ANOVA Kruskal-Wallis test with Dunn's correction
C1q	Omicron	Spike	Vaccinated vs Convalescent	<0.0001		ANOVA Kruskal-Wallis test with Dunn's correction
C1q	Wuhan	Spike	Vaccinated vs Naïve	<0.0001		ANOVA Kruskal-Wallis test with Dunn's correction
C1q	Alpha	Spike	Vaccinated vs Naïve	<0.0001		ANOVA Kruskal-Wallis test with Dunn's correction
C1q	Beta	Spike	Vaccinated vs Naïve	<0.0001		ANOVA Kruskal-Wallis test with Dunn's correction
C1q	Gamma	Spike	Vaccinated vs Naïve	<0.0001		ANOVA Kruskal-Wallis test with Dunn's correction
C1q	Delta	Spike	Vaccinated vs Naïve	<0.0001		ANOVA Kruskal-Wallis test with Dunn's correction
C1q	Omicron	Spike	Vaccinated vs Naïve	<0.0001		ANOVA Kruskal-Wallis test with Dunn's correction
C1q	Wuhan	Spike	Convalescent vs Naïve	<0.0001		ANOVA Kruskal-Wallis test with Dunn's correction
C1q	Alpha	Spike	Convalescent vs Naïve	0.0263		ANOVA Kruskal-Wallis test with Dunn's correction
C1q	Beta	Spike	Convalescent vs Naïve	<0.0001		ANOVA Kruskal-Wallis test with Dunn's correction
C1q	Gamma	Spike	Convalescent vs Naïve	0.0019		ANOVA Kruskal-Wallis test with Dunn's correction
C1q	Delta	Spike	Convalescent vs Naïve	0.8254	ns	ANOVA Kruskal-Wallis test with Dunn's correction
C1q	Omicron	Spike	Convalescent vs Naïve	0.9404	ns	ANOVA Kruskal-Wallis test with Dunn's correction
C1q	Wuhan	RBD	Vaccinated vs Convalescent	<0.0001		ANOVA Kruskal-Wallis test with Dunn's correction
C1q	Alpha	RBD	Vaccinated vs Convalescent	<0.0001		ANOVA Kruskal-Wallis test with Dunn's correction
C1q	Beta	RBD	Vaccinated vs Convalescent	<0.0001		ANOVA Kruskal-Wallis test with Dunn's correction
C1q	Gamma	RBD	Vaccinated vs Convalescent	<0.0001		ANOVA Kruskal-Wallis test with Dunn's correction
C1q	Delta	RBD	Vaccinated vs Convalescent	<0.0001		ANOVA Kruskal-Wallis test with Dunn's correction
C1q	Omicron	RBD	Vaccinated vs Convalescent	<0.0001		ANOVA Kruskal-Wallis test with Dunn's correction
C1q	Wuhan	RBD	Vaccinated vs Naïve	<0.0001		ANOVA Kruskal-Wallis test with Dunn's correction
C1q	Alpha	RBD	Vaccinated vs Naïve	<0.0001		ANOVA Kruskal-Wallis test with Dunn's correction
C1q	Beta	RBD	Vaccinated vs Naïve	<0.0001		ANOVA Kruskal-Wallis test with Dunn's correction
C1q	Gamma	RBD	Vaccinated vs Naïve	<0.0001		ANOVA Kruskal-Wallis test with Dunn's correction
C1q	Delta	RBD	Vaccinated vs Naïve	<0.0001		ANOVA Kruskal-Wallis test with Dunn's correction
C1q	Omicron	RBD	Vaccinated vs Naïve	<0.0001		ANOVA Kruskal-Wallis test with Dunn's correction
C1q	Wuhan	RBD	Convalescent vs Naïve	<0.0001		ANOVA Kruskal-Wallis test with Dunn's correction
C1q	Alpha	RBD	Convalescent vs Naïve	<0.0001		ANOVA Kruskal-Wallis test with Dunn's correction
C1q	Beta	RBD	Convalescent vs Naïve	0.0312		ANOVA Kruskal-Wallis test with Dunn's correction
C1q	Gamma	RBD	Convalescent vs Naïve	0.0422		ANOVA Kruskal-Wallis test with Dunn's correction
C1q	Delta	RBD	Convalescent vs Naïve	<0.0001		ANOVA Kruskal-Wallis test with Dunn's correction
C1q	Omicron	RBD	Convalescent vs Naïve	0.164	ns	ANOVA Kruskal-Wallis test with Dunn's correction
Fcgr2A	Wuhan	Spike	Vaccinated vs Convalescent	<0.0001		ANOVA Kruskal-Wallis test with Dunn's correction
Fcgr2A	Alpha	Spike	Vaccinated vs Convalescent	<0.0001		ANOVA Kruskal-Wallis test with Dunn's correction
Fcgr2A	Beta	Spike	Vaccinated vs Convalescent	<0.0001		ANOVA Kruskal-Wallis test with Dunn's correction
Fcgr2A	Gamma	Spike	Vaccinated vs Convalescent	<0.0001		ANOVA Kruskal-Wallis test with Dunn's correction
Fcgr2A	Delta	Spike	Vaccinated vs Convalescent	<0.0001		ANOVA Kruskal-Wallis test with Dunn's correction
Fcgr2A	Omicron	Spike	Vaccinated vs Convalescent	<0.0001		ANOVA Kruskal-Wallis test with Dunn's correction
Fcgr2A	Wuhan	Spike	Vaccinated vs Naïve	<0.0001		ANOVA Kruskal-Wallis test with Dunn's correction
Fcgr2A	Alpha	Spike	Vaccinated vs Naïve	<0.0001		ANOVA Kruskal-Wallis test with Dunn's correction
Fcgr2A	Beta	Spike	Vaccinated vs Naïve	<0.0001		ANOVA Kruskal-Wallis test with Dunn's correction
Fcgr2A	Gamma	Spike	Vaccinated vs Naïve	<0.0001		ANOVA Kruskal-Wallis test with Dunn's correction
Fcgr2A	Delta	Spike	Vaccinated vs Naïve	<0.0001		ANOVA Kruskal-Wallis test with Dunn's correction
Fcgr2A	Omicron	Spike	Vaccinated vs Naïve	<0.0001		ANOVA Kruskal-Wallis test with Dunn's correction
Fcgr2A	Wuhan	Spike	Convalescent vs Naïve	<0.0001		ANOVA Kruskal-Wallis test with Dunn's correction
Fcgr2A	Alpha	Spike	Convalescent vs Naïve	<0.0001		ANOVA Kruskal-Wallis test with Dunn's correction
Fcgr2A	Beta	Spike	Convalescent vs Naïve	<0.0001		ANOVA Kruskal-Wallis test with Dunn's correction
Fcgr2A	Gamma	Spike	Convalescent vs Naïve	<0.0001		ANOVA Kruskal-Wallis test with Dunn's correction
Fcgr2A	Delta	Spike	Convalescent vs Naïve	<0.0001		ANOVA Kruskal-Wallis test with Dunn's correction
Fcgr2A	Omicron	Spike	Convalescent vs Naïve	<0.0001		ANOVA Kruskal-Wallis test with Dunn's correction
Fcgr2A	Wuhan	RBD	Vaccinated vs Convalescent	<0.0001		ANOVA Kruskal-Wallis test with Dunn's correction
Fcgr2A	Alpha	RBD	Vaccinated vs Convalescent	<0.0001		ANOVA Kruskal-Wallis test with Dunn's correction
Fcgr2A	Beta	RBD	Vaccinated vs Convalescent	<0.0001		ANOVA Kruskal-Wallis test with Dunn's correction
Fcgr2A	Gamma	RBD	Vaccinated vs Convalescent	<0.0001		ANOVA Kruskal-Wallis test with Dunn's correction
Fcgr2A	Delta	RBD	Vaccinated vs Convalescent	<0.0001		ANOVA Kruskal-Wallis test with Dunn's correction
Fcgr2A	Omicron	RBD	Vaccinated vs Convalescent	<0.0001		ANOVA Kruskal-Wallis test with Dunn's correction
Fcgr2A	Wuhan	RBD	Vaccinated vs Naïve	<0.0001		ANOVA Kruskal-Wallis test with Dunn's correction
Fcgr2A	Alpha	RBD	Vaccinated vs Naïve	<0.0001		ANOVA Kruskal-Wallis test with Dunn's correction
Fcgr2A	Beta	RBD	Vaccinated vs Naïve	<0.0001		ANOVA Kruskal-Wallis test with Dunn's correction
Fcgr2A	Gamma	RBD	Vaccinated vs Naïve	<0.0001		ANOVA Kruskal-Wallis test with Dunn's correction
Fcgr2A	Delta	RBD	Vaccinated vs Naïve	<0.0001		ANOVA Kruskal-Wallis test with Dunn's correction
Fcgr2A	Omicron	RBD	Vaccinated vs Naïve	<0.0001		ANOVA Kruskal-Wallis test with Dunn's correction
Fcgr2A	Wuhan	RBD	Convalescent vs Naïve	<0.0001		ANOVA Kruskal-Wallis test with Dunn's correction
Fcgr2A	Alpha	RBD	Convalescent vs Naïve	<0.0001		ANOVA Kruskal-Wallis test with Dunn's correction
Fcgr2A	Beta	RBD	Convalescent vs Naïve	0.0077		ANOVA Kruskal-Wallis test with Dunn's correction
Fcgr2A	Gamma	RBD	Convalescent vs Naïve	<0.0001		ANOVA Kruskal-Wallis test with Dunn's correction
Fcgr2A	Delta	RBD	Convalescent vs Naïve	<0.0001		ANOVA Kruskal-Wallis test with Dunn's correction
Fcgr2A	Omicron	RBD	Convalescent vs Naïve	0.0806	ns	ANOVA Kruskal-Wallis test with Dunn's correction
Fcgr2B	Wuhan	Spike	Vaccinated vs Convalescent	<0.0001		ANOVA Kruskal-Wallis test with Dunn's correction
Fcgr2B	Alpha	Spike	Vaccinated vs Convalescent	<0.0001		ANOVA Kruskal-Wallis test with Dunn's correction
Fcgr2B	Beta	Spike	Vaccinated vs Convalescent	<0.0001		ANOVA Kruskal-Wallis test with Dunn's correction
Fcgr2B	Gamma	Spike	Vaccinated vs Convalescent	<0.0001		ANOVA Kruskal-Wallis test with Dunn's correction
Fcgr2B	Delta	Spike	Vaccinated vs Convalescent	<0.0001		ANOVA Kruskal-Wallis test with Dunn's correction
Fcgr2B	Omicron	Spike	Vaccinated vs Convalescent	<0.0001		ANOVA Kruskal-Wallis test with Dunn's correction
Fcgr2B	Wuhan	Spike	Vaccinated vs Naïve	<0.0001		ANOVA Kruskal-Wallis test with Dunn's correction
Fcgr2B	Alpha	Spike	Vaccinated vs Naïve	<0.0001		ANOVA Kruskal-Wallis test with Dunn's correction
Fcgr2B	Beta	Spike	Vaccinated vs Naïve	<0.0001		ANOVA Kruskal-Wallis test with Dunn's correction
Fcgr2B	Gamma	Spike	Vaccinated vs Naïve	<0.0001		ANOVA Kruskal-Wallis test with Dunn's correction
Fcgr2B	Delta	Spike	Vaccinated vs Naïve	<0.0001		ANOVA Kruskal-Wallis test with Dunn's correction
Fcgr2B	Omicron	Spike	Vaccinated vs Naïve	<0.0001		ANOVA Kruskal-Wallis test with Dunn's correction
Fcgr2B	Wuhan	Spike	Convalescent vs Naïve	<0.0001		ANOVA Kruskal-Wallis test with Dunn's correction
Fcgr2B	Alpha	Spike	Convalescent vs Naïve	<0.0001		ANOVA Kruskal-Wallis test with Dunn's correction
Fcgr2B	Beta	Spike	Convalescent vs Naïve	<0.0001		ANOVA Kruskal-Wallis test with Dunn's correction
Fcgr2B	Gamma	Spike	Convalescent vs Naïve	<0.0001		ANOVA Kruskal-Wallis test with Dunn's correction
Fcgr2B	Delta	Spike	Convalescent vs Naïve	<0.0001		ANOVA Kruskal-Wallis test with Dunn's correction
Fcgr2B	Omicron	Spike	Convalescent vs Naïve	<0.0001		ANOVA Kruskal-Wallis test with Dunn's correction
Fcgr2B	Wuhan	RBD	Vaccinated vs Convalescent	<0.0001		ANOVA Kruskal-Wallis test with Dunn's correction
Fcgr2B	Alpha	RBD	Vaccinated vs Convalescent	<0.0001		ANOVA Kruskal-Wallis test with Dunn's correction
Fcgr2B	Beta	RBD	Vaccinated vs Convalescent	<0.0001		ANOVA Kruskal-Wallis test with Dunn's correction
Fcgr2B	Gamma	RBD	Vaccinated vs Convalescent	<0.0001		ANOVA Kruskal-Wallis test with Dunn's correction
Fcgr2B	Delta	RBD	Vaccinated vs Convalescent	<0.0001		ANOVA Kruskal-Wallis test with Dunn's correction
Fcgr2B	Omicron	RBD	Vaccinated vs Convalescent	<0.0001		ANOVA Kruskal-Wallis test with Dunn's correction
Fcgr2B	Wuhan	RBD	Vaccinated vs Naïve	<0.0001		ANOVA Kruskal-Wallis test with Dunn's correction
Fcgr2B	Alpha	RBD	Vaccinated vs Naïve	<0.0001		ANOVA Kruskal-Wallis test with Dunn's correction
Fcgr2B	Beta	RBD	Vaccinated vs Naïve	<0.0001		ANOVA Kruskal-Wallis test with Dunn's correction
Fcgr2B	Gamma	RBD	Vaccinated vs Naïve	<0.0001		ANOVA Kruskal-Wallis test with Dunn's correction
Fcgr2B	Delta	RBD	Vaccinated vs Naïve	<0.0001		ANOVA Kruskal-Wallis test with Dunn's correction
Fcgr2B	Omicron	RBD	Vaccinated vs Naïve	<0.0001		ANOVA Kruskal-Wallis test with Dunn's correction
Fcgr2B	Wuhan	RBD	Convalescent vs Naïve	<0.0001		ANOVA Kruskal-Wallis test with Dunn's correction
Fcgr2B	Alpha	RBD	Convalescent vs Naïve	<0.0001		ANOVA Kruskal-Wallis test with Dunn's correction
Fcgr2B	Beta	RBD	Convalescent vs Naïve	<0.0001		ANOVA Kruskal-Wallis test with Dunn's correction
Fcgr2B	Gamma	RBD	Convalescent vs Naïve	<0.0001		ANOVA Kruskal-Wallis test with Dunn's correction
Fcgr2B	Delta	RBD	Convalescent vs Naïve	<0.0001		ANOVA Kruskal-Wallis test with Dunn's correction
Fcgr2B	Omicron	RBD	Convalescent vs Naïve	<0.0001		ANOVA Kruskal-Wallis test with Dunn's correction
Fcgr3A	Wuhan	Spike	Vaccinated vs Convalescent	<0.0001		ANOVA Kruskal-Wallis test with Dunn's correction
Fcgr3A	Alpha	Spike	Vaccinated vs Convalescent	<0.0001		ANOVA Kruskal-Wallis test with Dunn's correction
Fcgr3A	Beta	Spike	Vaccinated vs Convalescent	<0.0001		ANOVA Kruskal-Wallis test with Dunn's correction
Fcgr3A	Gamma	Spike	Vaccinated vs Convalescent	<0.0001		ANOVA Kruskal-Wallis test with Dunn's correction
Fcgr3A	Delta	Spike	Vaccinated vs Convalescent	<0.0001		ANOVA Kruskal-Wallis test with Dunn's correction
Fcgr3A	Omicron	Spike	Vaccinated vs Convalescent	<0.0001		ANOVA Kruskal-Wallis test with Dunn's correction
Fcgr3A	Wuhan	Spike	Vaccinated vs Naïve	<0.0001		ANOVA Kruskal-Wallis test with Dunn's correction
Fcgr3A	Alpha	Spike	Vaccinated vs Naïve	<0.0001		ANOVA Kruskal-Wallis test with Dunn's correction
Fcgr3A	Beta	Spike	Vaccinated vs Naïve	<0.0001		ANOVA Kruskal-Wallis test with Dunn's correction
Fcgr3A	Gamma	Spike	Vaccinated vs Naïve	<0.0001		ANOVA Kruskal-Wallis test with Dunn's correction
Fcgr3A	Delta	Spike	Vaccinated vs Naïve	<0.0001		ANOVA Kruskal-Wallis test with Dunn's correction
Fcgr3A	Omicron	Spike	Vaccinated vs Naïve	<0.0001		ANOVA Kruskal-Wallis test with Dunn's correction
Fcgr3A	Wuhan	Spike	Convalescent vs Naïve	<0.0001		ANOVA Kruskal-Wallis test with Dunn's correction
Fcgr3A	Alpha	Spike	Convalescent vs Naïve	<0.0001		ANOVA Kruskal-Wallis test with Dunn's correction
Fcgr3A	Beta	Spike	Convalescent vs Naïve	<0.0001		ANOVA Kruskal-Wallis test with Dunn's correction
Fcgr3A	Gamma	Spike	Convalescent vs Naïve	<0.0001		ANOVA Kruskal-Wallis test with Dunn's correction
Fcgr3A	Delta	Spike	Convalescent vs Naïve	<0.0001		ANOVA Kruskal-Wallis test with Dunn's correction
Fcgr3A	Omicron	Spike	Convalescent vs Naïve	<0.0001		ANOVA Kruskal-Wallis test with Dunn's correction
Fcgr3A	Wuhan	RBD	Vaccinated vs Convalescent	<0.0001		ANOVA Kruskal-Wallis test with Dunn's correction
Fcgr3A	Alpha	RBD	Vaccinated vs Convalescent	<0.0001		ANOVA Kruskal-Wallis test with Dunn's correction
Fcgr3A	Beta	RBD	Vaccinated vs Convalescent	<0.0001		ANOVA Kruskal-Wallis test with Dunn's correction
Fcgr3A	Gamma	RBD	Vaccinated vs Convalescent	<0.0001		ANOVA Kruskal-Wallis test with Dunn's correction
Fcgr3A	Delta	RBD	Vaccinated vs Convalescent	<0.0001		ANOVA Kruskal-Wallis test with Dunn's correction
Fcgr3A	Omicron	RBD	Vaccinated vs Convalescent	<0.0001		ANOVA Kruskal-Wallis test with Dunn's correction
Fcgr3A	Wuhan	RBD	Vaccinated vs Naïve	<0.0001		ANOVA Kruskal-Wallis test with Dunn's correction
Fcgr3A	Alpha	RBD	Vaccinated vs Naïve	<0.0001		ANOVA Kruskal-Wallis test with Dunn's correction
Fcgr3A	Beta	RBD	Vaccinated vs Naïve	<0.0001		ANOVA Kruskal-Wallis test with Dunn's correction
Fcgr3A	Gamma	RBD	Vaccinated vs Naïve	<0.0001		ANOVA Kruskal-Wallis test with Dunn's correction
Fcgr3A	Delta	RBD	Vaccinated vs Naïve	<0.0001		ANOVA Kruskal-Wallis test with Dunn's correction
Fcgr3A	Omicron	RBD	Vaccinated vs Naïve	<0.0001		ANOVA Kruskal-Wallis test with Dunn's correction
Fcgr3A	Wuhan	RBD	Convalescent vs Naïve	<0.0001		ANOVA Kruskal-Wallis test with Dunn's correction
Fcgr3A	Alpha	RBD	Convalescent vs Naïve	<0.0001		ANOVA Kruskal-Wallis test with Dunn's correction
Fcgr3A	Beta	RBD	Convalescent vs Naïve	<0.0001		ANOVA Kruskal-Wallis test with Dunn's correction
Fcgr3A	Gamma	RBD	Convalescent vs Naïve	<0.0001		ANOVA Kruskal-Wallis test with Dunn's correction
Fcgr3A	Delta	RBD	Convalescent vs Naïve	<0.0001		ANOVA Kruskal-Wallis test with Dunn's correction
Fcgr3A	Omicron	RBD	Convalescent vs Naïve	<0.0001		ANOVA Kruskal-Wallis test with Dunn's correction
Fcgr3B	Wuhan	Spike	Vaccinated vs Convalescent	<0.0001		ANOVA Kruskal-Wallis test with Dunn's correction
Fcgr3B	Alpha	Spike	Vaccinated vs Convalescent	<0.0001		ANOVA Kruskal-Wallis test with Dunn's correction
Fcgr3B	Beta	Spike	Vaccinated vs Convalescent	<0.0001		ANOVA Kruskal-Wallis test with Dunn's correction
Fcgr3B	Gamma	Spike	Vaccinated vs Convalescent	<0.0001		ANOVA Kruskal-Wallis test with Dunn's correction
Fcgr3B	Delta	Spike	Vaccinated vs Convalescent	<0.0001		ANOVA Kruskal-Wallis test with Dunn's correction
Fcgr3B	Omicron	Spike	Vaccinated vs Convalescent	<0.0001		ANOVA Kruskal-Wallis test with Dunn's correction
Fcgr3B	Wuhan	Spike	Vaccinated vs Naïve	<0.0001		ANOVA Kruskal-Wallis test with Dunn's correction
Fcgr3B	Alpha	Spike	Vaccinated vs Naïve	<0.0001		ANOVA Kruskal-Wallis test with Dunn's correction
Fcgr3B	Beta	Spike	Vaccinated vs Naïve	<0.0001		ANOVA Kruskal-Wallis test with Dunn's correction
Fcgr3B	Gamma	Spike	Vaccinated vs Naïve	<0.0001		ANOVA Kruskal-Wallis test with Dunn's correction
Fcgr3B	Delta	Spike	Vaccinated vs Naïve	<0.0001		ANOVA Kruskal-Wallis test with Dunn's correction
Fcgr3B	Omicron	Spike	Vaccinated vs Naïve	<0.0001		ANOVA Kruskal-Wallis test with Dunn's correction
Fcgr3B	Wuhan	Spike	Convalescent vs Naïve	<0.0001		ANOVA Kruskal-Wallis test with Dunn's correction
Fcgr3B	Alpha	Spike	Convalescent vs Naïve	<0.0001		ANOVA Kruskal-Wallis test with Dunn's correction
Fcgr3B	Beta	Spike	Convalescent vs Naïve	<0.0001		ANOVA Kruskal-Wallis test with Dunn's correction
Fcgr3B	Gamma	Spike	Convalescent vs Naïve	<0.0001		ANOVA Kruskal-Wallis test with Dunn's correction
Fcgr3B	Delta	Spike	Convalescent vs Naïve	<0.0001		ANOVA Kruskal-Wallis test with Dunn's correction
Fcgr3B	Omicron	Spike	Convalescent vs Naïve	<0.0001		ANOVA Kruskal-Wallis test with Dunn's correction
Fcgr3B	Wuhan	RBD	Vaccinated vs Convalescent	<0.0001		ANOVA Kruskal-Wallis test with Dunn's correction
Fcgr3B	Alpha	RBD	Vaccinated vs Convalescent	<0.0001		ANOVA Kruskal-Wallis test with Dunn's correction
Fcgr3B	Beta	RBD	Vaccinated vs Convalescent	<0.0001		ANOVA Kruskal-Wallis test with Dunn's correction
Fcgr3B	Gamma	RBD	Vaccinated vs Convalescent	<0.0001		ANOVA Kruskal-Wallis test with Dunn's correction
Fcgr3B	Delta	RBD	Vaccinated vs Convalescent	<0.0001		ANOVA Kruskal-Wallis test with Dunn's correction
Fcgr3B	Omicron	RBD	Vaccinated vs Convalescent	<0.0001		ANOVA Kruskal-Wallis test with Dunn's correction
Fcgr3B	Wuhan	RBD	Vaccinated vs Naïve	<0.0001		ANOVA Kruskal-Wallis test with Dunn's correction
Fcgr3B	Alpha	RBD	Vaccinated vs Naïve	<0.0001		ANOVA Kruskal-Wallis test with Dunn's correction
Fcgr3B	Beta	RBD	Vaccinated vs Naïve	<0.0001		ANOVA Kruskal-Wallis test with Dunn's correction
Fcgr3B	Gamma	RBD	Vaccinated vs Naïve	<0.0001		ANOVA Kruskal-Wallis test with Dunn's correction
Fcgr3B	Delta	RBD	Vaccinated vs Naïve	<0.0001		ANOVA Kruskal-Wallis test with Dunn's correction
Fcgr3B	Omicron	RBD	Vaccinated vs Naïve	<0.0001		ANOVA Kruskal-Wallis test with Dunn's correction
Fcgr3B	Wuhan	RBD	Convalescent vs Naïve	<0.0001		ANOVA Kruskal-Wallis test with Dunn's correction
Fcgr3B	Alpha	RBD	Convalescent vs Naïve	<0.0001		ANOVA Kruskal-Wallis test with Dunn's correction
Fcgr3B	Beta	RBD	Convalescent vs Naïve	<0.0001		ANOVA Kruskal-Wallis test with Dunn's correction
Fcgr3B	Gamma	RBD	Convalescent vs Naïve	<0.0001		ANOVA Kruskal-Wallis test with Dunn's correction
Fcgr3B	Delta	RBD	Convalescent vs Naïve	<0.0001		ANOVA Kruskal-Wallis test with Dunn's correction
Fcgr3B	Omicron	RBD	Convalescent vs Naïve	<0.0001		ANOVA Kruskal-Wallis test with Dunn's correction
FcaR	Wuhan	Spike	Vaccinated vs Convalescent	<0.0001		ANOVA Kruskal-Wallis test with Dunn's correction
FcaR	Alpha	Spike	Vaccinated vs Convalescent	<0.0001		ANOVA Kruskal-Wallis test with Dunn's correction
FcaR	Beta	Spike	Vaccinated vs Convalescent	<0.0001		ANOVA Kruskal-Wallis test with Dunn's correction
FcaR	Gamma	Spike	Vaccinated vs Convalescent	<0.0001		ANOVA Kruskal-Wallis test with Dunn's correction
FcaR	Delta	Spike	Vaccinated vs Convalescent	<0.0001		ANOVA Kruskal-Wallis test with Dunn's correction
FcaR	Omicron	Spike	Vaccinated vs Convalescent	<0.0001		ANOVA Kruskal-Wallis test with Dunn's correction
FcaR	Wuhan	Spike	Vaccinated vs Naïve	<0.0001		ANOVA Kruskal-Wallis test with Dunn's correction
FcaR	Alpha	Spike	Vaccinated vs Naïve	<0.0001		ANOVA Kruskal-Wallis test with Dunn's correction
FcaR	Beta	Spike	Vaccinated vs Naïve	<0.0001		ANOVA Kruskal-Wallis test with Dunn's correction
FcaR	Gamma	Spike	Vaccinated vs Naïve	<0.0001		ANOVA Kruskal-Wallis test with Dunn's correction
FcaR	Delta	Spike	Vaccinated vs Naïve	<0.0001		ANOVA Kruskal-Wallis test with Dunn's correction
FcaR	Omicron	Spike	Vaccinated vs Naïve	<0.0001		ANOVA Kruskal-Wallis test with Dunn's correction
FcaR	Wuhan	Spike	Convalescent vs Naïve	<0.0001		ANOVA Kruskal-Wallis test with Dunn's correction
FcaR	Alpha	Spike	Convalescent vs Naïve	<0.0001		ANOVA Kruskal-Wallis test with Dunn's correction
FcaR	Beta	Spike	Convalescent vs Naïve	<0.0001		ANOVA Kruskal-Wallis test with Dunn's correction
FcaR	Gamma	Spike	Convalescent vs Naïve	<0.0001		ANOVA Kruskal-Wallis test with Dunn's correction
FcaR	Delta	Spike	Convalescent vs Naïve	<0.0001		ANOVA Kruskal-Wallis test with Dunn's correction
FcaR	Omicron	Spike	Convalescent vs Naïve	<0.0001		ANOVA Kruskal-Wallis test with Dunn's correction
FcaR	Wuhan	RBD	Vaccinated vs Convalescent	<0.0001		ANOVA Kruskal-Wallis test with Dunn's correction
FcaR	Alpha	RBD	Vaccinated vs Convalescent	<0.0001		ANOVA Kruskal-Wallis test with Dunn's correction
FcaR	Beta	RBD	Vaccinated vs Convalescent	<0.0001		ANOVA Kruskal-Wallis test with Dunn's correction
FcaR	Gamma	RBD	Vaccinated vs Convalescent	<0.0001		ANOVA Kruskal-Wallis test with Dunn's correction
FcaR	Delta	RBD	Vaccinated vs Convalescent	<0.0001		ANOVA Kruskal-Wallis test with Dunn's correction
FcaR	Omicron	RBD	Vaccinated vs Convalescent	<0.0001		ANOVA Kruskal-Wallis test with Dunn's correction
FcaR	Wuhan	RBD	Vaccinated vs Naïve	<0.0001		ANOVA Kruskal-Wallis test with Dunn's correction
FcaR	Alpha	RBD	Vaccinated vs Naïve	<0.0001		ANOVA Kruskal-Wallis test with Dunn's correction
FcaR	Beta	RBD	Vaccinated vs Naïve	<0.0001		ANOVA Kruskal-Wallis test with Dunn's correction
FcaR	Gamma	RBD	Vaccinated vs Naïve	<0.0001		ANOVA Kruskal-Wallis test with Dunn's correction
FcaR	Delta	RBD	Vaccinated vs Naïve	<0.0001		ANOVA Kruskal-Wallis test with Dunn's correction
FcaR	Omicron	RBD	Vaccinated vs Naïve	<0.0001		ANOVA Kruskal-Wallis test with Dunn's correction
FcaR	Wuhan	RBD	Convalescent vs Naïve	<0.0001		ANOVA Kruskal-Wallis test with Dunn's correction
FcaR	Alpha	RBD	Convalescent vs Naïve	<0.0001		ANOVA Kruskal-Wallis test with Dunn's correction
FcaR	Beta	RBD	Convalescent vs Naïve	<0.0001		ANOVA Kruskal-Wallis test with Dunn's correction
FcaR	Gamma	RBD	Convalescent vs Naïve	<0.0001		ANOVA Kruskal-Wallis test with Dunn's correction
FcaR	Delta	RBD	Convalescent vs Naïve	<0.0001		ANOVA Kruskal-Wallis test with Dunn's correction
FcaR	Omicron	RBD	Convalescent vs Naïve	<0.0001		ANOVA Kruskal-Wallis test with Dunn's correction
FcgR1A	Wuhan	Spike	Vaccinated vs Convalescent	<0.0001		ANOVA Kruskal-Wallis test with Dunn's correction
FcgR1A	Alpha	Spike	Vaccinated vs Convalescent	<0.0001		ANOVA Kruskal-Wallis test with Dunn's correction
FcgR1A	Beta	Spike	Vaccinated vs Convalescent	<0.0001		ANOVA Kruskal-Wallis test with Dunn's correction
FcgR1A	Gamma	Spike	Vaccinated vs Convalescent	<0.0001		ANOVA Kruskal-Wallis test with Dunn's correction
FcgR1A	Delta	Spike	Vaccinated vs Convalescent	<0.0001		ANOVA Kruskal-Wallis test with Dunn's correction
FcgR1A	Omicron	Spike	Vaccinated vs Convalescent	<0.0001		ANOVA Kruskal-Wallis test with Dunn's correction
FcgR1A	Wuhan	Spike	Vaccinated vs Naïve	<0.0001		ANOVA Kruskal-Wallis test with Dunn's correction
FcgR1A	Alpha	Spike	Vaccinated vs Naïve	<0.0001		ANOVA Kruskal-Wallis test with Dunn's correction
FcgR1A	Beta	Spike	Vaccinated vs Naïve	<0.0001		ANOVA Kruskal-Wallis test with Dunn's correction
FcgR1A	Gamma	Spike	Vaccinated vs Naïve	<0.0001		ANOVA Kruskal-Wallis test with Dunn's correction
FcgR1A	Delta	Spike	Vaccinated vs Naïve	<0.0001		ANOVA Kruskal-Wallis test with Dunn's correction
FcgR1A	Omicron	Spike	Vaccinated vs Naïve	<0.0001		ANOVA Kruskal-Wallis test with Dunn's correction
FcgR1A	Wuhan	Spike	Convalescent vs Naïve	<0.0001		ANOVA Kruskal-Wallis test with Dunn's correction
FcgR1A	Alpha	Spike	Convalescent vs Naïve	<0.0001		ANOVA Kruskal-Wallis test with Dunn's correction
FcgR1A	Beta	Spike	Convalescent vs Naïve	<0.0001		ANOVA Kruskal-Wallis test with Dunn's correction
FcgR1A	Gamma	Spike	Convalescent vs Naïve	<0.0001		ANOVA Kruskal-Wallis test with Dunn's correction
FcgR1A	Delta	Spike	Convalescent vs Naïve	<0.0001		ANOVA Kruskal-Wallis test with Dunn's correction
FcgR1A	Omicron	Spike	Convalescent vs Naïve	0.0043		ANOVA Kruskal-Wallis test with Dunn's correction
FcgR1A	Wuhan	RBD	Vaccinated vs Convalescent	<0.0001		ANOVA Kruskal-Wallis test with Dunn's correction
FcgR1A	Alpha	RBD	Vaccinated vs Convalescent	<0.0001		ANOVA Kruskal-Wallis test with Dunn's correction
FcgR1A	Beta	RBD	Vaccinated vs Convalescent	<0.0001		ANOVA Kruskal-Wallis test with Dunn's correction
FcgR1A	Gamma	RBD	Vaccinated vs Convalescent	<0.0001		ANOVA Kruskal-Wallis test with Dunn's correction
FcgR1A	Delta	RBD	Vaccinated vs Convalescent	<0.0001		ANOVA Kruskal-Wallis test with Dunn's correction
FcgR1A	Omicron	RBD	Vaccinated vs Convalescent	<0.0001		ANOVA Kruskal-Wallis test with Dunn's correction
FcgR1A	Wuhan	RBD	Vaccinated vs Naïve	<0.0001		ANOVA Kruskal-Wallis test with Dunn's correction
FcgR1A	Alpha	RBD	Vaccinated vs Naïve	<0.0001		ANOVA Kruskal-Wallis test with Dunn's correction
FcgR1A	Beta	RBD	Vaccinated vs Naïve	<0.0001		ANOVA Kruskal-Wallis test with Dunn's correction
FcgR1A	Gamma	RBD	Vaccinated vs Naïve	<0.0001		ANOVA Kruskal-Wallis test with Dunn's correction
FcgR1A	Delta	RBD	Vaccinated vs Naïve	<0.0001		ANOVA Kruskal-Wallis test with Dunn's correction
FcgR1A	Omicron	RBD	Vaccinated vs Naïve	<0.0001		ANOVA Kruskal-Wallis test with Dunn's correction
FcgR1A	Wuhan	RBD	Convalescent vs Naïve	<0.0001		ANOVA Kruskal-Wallis test with Dunn's correction
FcgR1A	Alpha	RBD	Convalescent vs Naïve	<0.0001		ANOVA Kruskal-Wallis test with Dunn's correction
FcgR1A	Beta	RBD	Convalescent vs Naïve	0.4892	ns	ANOVA Kruskal-Wallis test with Dunn's correction
FcgR1A	Gamma	RBD	Convalescent vs Naïve	0.5172	ns	ANOVA Kruskal-Wallis test with Dunn's correction
FcgR1A	Delta	RBD	Convalescent vs Naïve	0.6923	ns	ANOVA Kruskal-Wallis test with Dunn's correction
FcgR1A	Omicron	RBD	Convalescent vs Naïve	0.0004		ANOVA Kruskal-Wallis test with Dunn's correction

## Sheet: stats Supplemental Figure 2
Function	Strain	Antigen	Groups	p-value	Statisitcal Test Used
ADCP	Wuhan	Spike	Vaccinated vs Naïve	<0.0001	ANOVA Kruskal-Wallis test with Dunn's correction
ADCP	Alpha	Spike	Vaccinated vs Naïve	<0.0001	ANOVA Kruskal-Wallis test with Dunn's correction
ADCP	Beta	Spike	Vaccinated vs Naïve	<0.0001	ANOVA Kruskal-Wallis test with Dunn's correction
ADCP	Gamma	Spike	Vaccinated vs Naïve	<0.0001	ANOVA Kruskal-Wallis test with Dunn's correction
ADCP	Delta	Spike	Vaccinated vs Naïve	<0.0001	ANOVA Kruskal-Wallis test with Dunn's correction
ADCP	Omicron	Spike	Vaccinated vs Naïve	<0.0001	ANOVA Kruskal-Wallis test with Dunn's correction
ADCP	Wuhan	RBD	Vaccinated vs Naïve	<0.0001	ANOVA Kruskal-Wallis test with Dunn's correction
ADCP	Alpha	RBD	Vaccinated vs Naïve	<0.0001	ANOVA Kruskal-Wallis test with Dunn's correction
ADCP	Beta	RBD	Vaccinated vs Naïve	<0.0001	ANOVA Kruskal-Wallis test with Dunn's correction
ADCP	Gamma	RBD	Vaccinated vs Naïve	<0.0001	ANOVA Kruskal-Wallis test with Dunn's correction
ADCP	Delta	RBD	Vaccinated vs Naïve	<0.0001	ANOVA Kruskal-Wallis test with Dunn's correction
ADCP	Omicron	RBD	Vaccinated vs Naïve	<0.0001	ANOVA Kruskal-Wallis test with Dunn's correction
ADCC	Wuhan	Spike	Vaccinated vs Naïve	<0.0001	ANOVA Kruskal-Wallis test with Dunn's correction
ADCC	Alpha	Spike	Vaccinated vs Naïve	<0.0001	ANOVA Kruskal-Wallis test with Dunn's correction
ADCC	Beta	Spike	Vaccinated vs Naïve	<0.0001	ANOVA Kruskal-Wallis test with Dunn's correction
ADCC	Gamma	Spike	Vaccinated vs Naïve	<0.0001	ANOVA Kruskal-Wallis test with Dunn's correction
ADCC	Delta	Spike	Vaccinated vs Naïve	<0.0001	ANOVA Kruskal-Wallis test with Dunn's correction
ADCC	Omicron	Spike	Vaccinated vs Naïve	<0.0001	ANOVA Kruskal-Wallis test with Dunn's correction
ADCC	Wuhan	RBD	Vaccinated vs Naïve	<0.0001	ANOVA Kruskal-Wallis test with Dunn's correction
ADCC	Alpha	RBD	Vaccinated vs Naïve	<0.0001	ANOVA Kruskal-Wallis test with Dunn's correction
ADCC	Beta	RBD	Vaccinated vs Naïve	<0.0001	ANOVA Kruskal-Wallis test with Dunn's correction
ADCC	Gamma	RBD	Vaccinated vs Naïve	<0.0001	ANOVA Kruskal-Wallis test with Dunn's correction
ADCC	Delta	RBD	Vaccinated vs Naïve	<0.0001	ANOVA Kruskal-Wallis test with Dunn's correction
ADCC	Omicron	RBD	Vaccinated vs Naïve	<0.0001	ANOVA Kruskal-Wallis test with Dunn's correction
ADCD	Wuhan	Spike	Vaccinated vs Naïve	<0.0001	ANOVA Kruskal-Wallis test with Dunn's correction
ADCD	Alpha	Spike	Vaccinated vs Naïve	<0.0001	ANOVA Kruskal-Wallis test with Dunn's correction
ADCD	Beta	Spike	Vaccinated vs Naïve	<0.0001	ANOVA Kruskal-Wallis test with Dunn's correction
ADCD	Gamma	Spike	Vaccinated vs Naïve	<0.0001	ANOVA Kruskal-Wallis test with Dunn's correction
ADCD	Delta	Spike	Vaccinated vs Naïve	<0.0001	ANOVA Kruskal-Wallis test with Dunn's correction
ADCD	Omicron	Spike	Vaccinated vs Naïve	<0.0001	ANOVA Kruskal-Wallis test with Dunn's correction
ADCD	Wuhan	RBD	Vaccinated vs Naïve	<0.0001	ANOVA Kruskal-Wallis test with Dunn's correction
ADCD	Alpha	RBD	Vaccinated vs Naïve	<0.0001	ANOVA Kruskal-Wallis test with Dunn's correction
ADCD	Beta	RBD	Vaccinated vs Naïve	<0.0001	ANOVA Kruskal-Wallis test with Dunn's correction
ADCD	Gamma	RBD	Vaccinated vs Naïve	<0.0001	ANOVA Kruskal-Wallis test with Dunn's correction
ADCD	Delta	RBD	Vaccinated vs Naïve	<0.0001	ANOVA Kruskal-Wallis test with Dunn's correction
ADCD	Omicron	RBD	Vaccinated vs Naïve	<0.0001	ANOVA Kruskal-Wallis test with Dunn's correction

## Sheet: stats Supplemental Figure 3
Isotype	Strain	Antigen	Groups	p-value		Statisitcal Test Used
IgG	OC43	S	Vaccinated vs Convalescent	0.1218	ns	ANOVA Kruskal-Wallis test with Dunn's correction
IgG	OC43	S2	Vaccinated vs Convalescent	0.2278	ns	ANOVA Kruskal-Wallis test with Dunn's correction
IgG	OC43	S2-P	Vaccinated vs Convalescent	0.5817	ns	ANOVA Kruskal-Wallis test with Dunn's correction
IgG	OC43	S	Vaccinated vs Naïve	0.0354		ANOVA Kruskal-Wallis test with Dunn's correction
IgG	OC43	S2	Vaccinated vs Naïve	0.068	ns	ANOVA Kruskal-Wallis test with Dunn's correction
IgG	OC43	S2-P	Vaccinated vs Naïve	0.8554	ns	ANOVA Kruskal-Wallis test with Dunn's correction
IgG	OC43	S	Convalescent vs Naïve	0.7733	ns	ANOVA Kruskal-Wallis test with Dunn's correction
IgG	OC43	S2	Convalescent vs Naïve	0.0111		ANOVA Kruskal-Wallis test with Dunn's correction
IgG	OC43	S2-P	Convalescent vs Naïve	0.5172	ns	ANOVA Kruskal-Wallis test with Dunn's correction
IgG	HKU1	S	Vaccinated vs Convalescent	0.4778	ns	ANOVA Kruskal-Wallis test with Dunn's correction
IgG	HKU1	S1	Vaccinated vs Convalescent	<0.0001		ANOVA Kruskal-Wallis test with Dunn's correction
IgG	HKU1	S	Vaccinated vs Naïve	0.3172	ns	ANOVA Kruskal-Wallis test with Dunn's correction
IgG	HKU1	S1	Vaccinated vs Naïve	0.061	ns	ANOVA Kruskal-Wallis test with Dunn's correction
IgG	HKU1	S	Convalescent vs Naïve	0.8682	ns	ANOVA Kruskal-Wallis test with Dunn's correction
IgG	HKU1	S1	Convalescent vs Naïve	0.0827	ns	ANOVA Kruskal-Wallis test with Dunn's correction

[truncated: 2 more sheets: stats Supplemental Figure 4, stats Supplemental Figure 7]
